# Supplementary material for: No Reliable Evidence for a Neanderthal-Châtelperronian Association at La Roche-à-Pierrot, Saint-Césaire
Source: Sci Rep. 2018 Oct 11;8:15134. doi: 10.1038/s41598-018-33084-9 (PMC6181958; doi:10.1038/s41598-018-33084-9)
Supplement: Supplementary file 2 — Supplementary Dataset 1 [file 41598_2018_33084_MOESM2_ESM.xlsx]

## Sheet: Feuil1
Reattributions	Attribution Lévêque	Square	Sub-Square	n°	Spit	Z	Xsquare	Ysquare	Z minus	X	Y	Type
EJOP SUP	EJOP SUP	E4	II		S 24	231	82	57	-231	382	243	Human Remains
EJOP SUP	EJOP SUP	E4	II		S 24	231	92	54	-231	392	246	Human Remains
EJOP SUP	EJOP SUP	E4	II		S 24	231	92	55	-231	392	245	Human Remains
EJOP SUP	EJOP SUP	E4	II		S 24	231	97	59	-231	397	241	Human Remains
EJOP SUP	EJOP SUP	E4	II		S 24	232	76	54	-232	376	246	Human Remains
EJOP SUP	EJOP SUP	E4	II		S 24	232	78	62	-232	378	238	Human Remains
EJOP SUP	EJOP SUP	E4	II		S 24	232	78	62	-232	378	238	Human Remains
EJOP SUP	EJOP SUP	E4	II		S 24	232	89	54	-232	389	246	Human Remains
EJOP SUP	EJOP SUP	E4	II		S 24	232	90	54	-232	390	246	Human Remains
EJOP SUP	EJOP SUP	E4	II		S 24	232	94	37	-232	394	263	Human Remains
EJOP SUP	EJOP	F4	I	8	23 - 24	229	12	65	-229	412	235	Lithic
EJOP SUP	EJOP	G4	III	10	S 23	223	68	44	-223	568	256	Lithic
EJOP SUP	EJOP	F4	II-III	12	22-25	228	80	88	-228	480	212	Lithic
EJOP SUP	EJOP SUP	H5	III-IV	4	23	229	20	21	-229	620	379	Lithic
EJOP SUP	EJOP	F4	I			229	42	77	-229	442	223	Lithic
EJOP SUP	EJOP	G5	I	15	S 24	232	9	94	-232	509	306	Lithic
EJOP SUP	EJOP	G5	IV	20	S 24	233	12	40	-233	512	360	Lithic
EJOP SUP	EJOP	H4	II	3	S 24	235	66	76	-235	666	224	Lithic
EJOP SUP	EJOP SUP	E3	IV	3	24	236	49	16	-236	349	184	Lithic
EJOP SUP	EJOP	D4				238	77	37	-238	277	263	Lithic
EJOP SUP	EJOP SUP	D5	I	4	24	240	56	79	-240	256	321	Lithic
EJOP SUP	EJOP SUP	F3	II	4	25	243	84	79	-243	484	121	Lithic
EJOP SUP	EJOP SUP	D3	II	6	S 25	244	89	70	-244	289	130	Lithic
EJOP SUP	EJOP	G3	II	1	25	242	66	60	-242	566	140	Lithic
EJOP SUP	EJOP SUP	I4	I	1	B 22	216	31	70	-216	731	230	Lithic
EJOP SUP	EJOP SUP	G4	IV	19	23	220	28	28	-220	528	272	Lithic
EJOP SUP	EJOP SUP	H4			23	225	50	3	-225	650	297	Lithic
EJOP SUP	EJOP	F4	I	9	B 23 - 24	228	29	93	-228	429	207	Lithic
EJOP SUP	EJOP	G5	II	15	B 23	229	95	53	-229	595	347	Lithic
EJOP SUP	EJOP SUP	F3	I	1	S 24	232	46	80	-232	446	120	Lithic
EJOP SUP	EJOP	G5	IV	15	S 24	233	48	27	-233	548	373	Lithic
EJOP SUP	EJOP	G5	IV	10	S 24	235	32	15	-235	532	385	Lithic
EJOP SUP	EJOP	G4	II	1	B 24	235	55	83	-235	555	217	Lithic
EJOP SUP	EJOP SUP	D3	II	9	S 25	245	38	74	-245	238	126	Lithic
EJOP SUP	EJOP SUP	E5	IV	7	S 26	252	2	41	-252	302	359	Lithic
EJOP SUP	EJOP	E5	III	1	B 26	256	55	1	-256	355	399	Lithic
EJOP SUP	EJOP SUP	E5	IV	2	B 26	257	20	18	-257	320	382	Lithic
EJOP INF	EJOP SUP	I5	IV	4	27	264	40	6	-264	740	394	Lithic
EJOP	EJOP	C3	IV	2	30	297	40	15	-297	140	185	Lithic
EJOP SUP	EJOP SUP	G4	IV	3	23	223	13	8	-223	513	292	Lithic
EJOP SUP	EJOP	F4	IV	5	23 - 24	226	7	26	-226	407	274	Lithic
EJOP SUP	EJOP	F4	IV	6	23 - 24	226	19	33	-226	419	267	Lithic
EJOP SUP	EJOP SUP	H4	II	8	B 23	230	88	70	-230	688	230	Lithic
EJOP SUP	EJOP SUP	H4	II	6	S 24	230	96	56	-230	696	244	Lithic
EJOP SUP	EJOP	G5	II	2	S 24	231	74	72	-231	574	328	Lithic
EJOP SUP	EJOP SUP	F3	I	4	B 24	236	36	79	-236	436	121	Lithic
EJOP SUP	EJOP SUP	F3				241	37	90	-241	437	110	Lithic
EJOP SUP	EJOP	E5	III	10	S 26	254	88	9	-254	388	391	Lithic
EJOP SUP	EJOP	E5	III	12	26	255	60	12	-255	360	388	Lithic
EJOP INF	EJOP SUP	I5		2	27	261	50	11	-261	750	389	Lithic
EJOP SUP	EJOP SUP	E7	I	2	B 31	306	35	54	-306	335	546	Lithic
EJOP SUP	EJOP SUP	I4	IV	7	22	218	20	10	-218	720	290	Lithic
EJOP SUP	EJOP SUP	I4	IV	4	S 23	221	30	23	-221	730	277	Lithic
EJOP SUP	EJOP SUP	G5		16	23	225	88	100	-225	588	300	Lithic
EJOP SUP	EJOP SUP	I4	IV	9	23	225	38	38	-225	738	262	Lithic
EJOP SUP	EJOP	G4	III	13	S 23	225	73	21	-225	573	279	Lithic
EJOP SUP	EJOP	F4	IV	3	23 - 24	226	15	11	-226	415	289	Lithic
EJOP SUP	EJOP SUP	G5	II	13	B 23	229	70	67	-229	570	333	Lithic
EJOP SUP	EJOP SUP	G5	II	6	S 24	231	75	68	-231	575	332	Lithic
EJOP SUP	EJOP SUP	F3	III	1	S 24	231	90	15	-231	490	185	Lithic
EJOP SUP	EJOP SUP	F5		2	25	244	70	95	-244	470	305	Lithic
EJOP SUP	EJOP SUP	E5	IV	10	26	253	15	4	-253	315	396	Lithic
EJOP SUP	EJOP SUP	I5		5	22	215	71	53	-215	771	347	Lithic
EJOP SUP	EJOP SUP	I5	I	1	B 22	219	11	93	-219	711	307	Lithic
EJOP SUP	EJOP SUP	I4	I	9	B 22	219	9	59	-219	709	241	Lithic
EJOP SUP	EJOP SUP	I4	I	5	B 22	219	35	81	-219	735	219	Lithic
EJOP SUP	EJOP SUP	I4	I	11	B 22	220	5	50	-220	705	250	Lithic
EJOP SUP	EJOP SUP	I4	I	10	B 22	220	5	55	-220	705	245	Lithic
EJOP SUP	EJOP SUP	H4	IV	2	S 23	220	38	100	-220	638	200	Lithic
EJOP SUP	EJOP	F4	II-III	9	B 22 - S 25	220	53	95	-220	453	205	Lithic
EJOP SUP	EJOP SUP	I4	IV	3	S 23	221	6	43	-221	706	257	Lithic
EJOP SUP	EJOP SUP	I4	IV	6	S 23	221	16	13	-221	716	287	Lithic
EJOP SUP	EJOP SUP	H4				221	17	8	-221	617	292	Lithic
EJOP SUP	EJOP SUP	H5	I	2		222	35	94	-222	635	306	Lithic
EJOP SUP	EJOP SUP	H5		5	23	222	72	60	-222	672	340	Lithic
EJOP SUP	EJOP	G5	I	11	23	223	40	95	-223	540	305	Lithic
EJOP SUP	EJOP SUP	I4	IV	7	S 23	223	15	13	-223	715	287	Lithic
EJOP SUP	EJOP SUP	I4	I	9	S 23	223	36	77	-223	736	223	Lithic
EJOP SUP	EJOP SUP	H4	IV		220-225	224	4	34	-224	604	266	Lithic
EJOP SUP	EJOP SUP	I4	I	11	S 23	224	7	72	-224	707	228	Lithic
EJOP SUP	EJOP	F4	I	2	B 23 - 24	224	23	80	-224	423	220	Lithic
EJOP SUP	EJOP	G4	III	8	S 23	224	65	35	-224	565	265	Lithic
EJOP SUP	EJOP	G4	I-IV	15	23	225	32	0	-225	532	300	Lithic
EJOP SUP	EJOP	G4	I-IV	14	23	225	32	19	-225	532	281	Lithic
EJOP SUP	EJOP SUP	H4		6	23	225	45	7	-225	645	293	Lithic
EJOP SUP	EJOP	F4	III	6	23 - 24	225	70	5	-225	470	295	Lithic
EJOP SUP	EJOP SUP	G4	IV	9	23	226	2	27	-226	502	273	Lithic
EJOP SUP	EJOP SUP	I4	IV	3	B 23	226	2	50	-226	702	250	Lithic
EJOP SUP	EJOP SUP	G4	IV	20	23	226	25	8	-226	525	292	Lithic
EJOP SUP	EJOP SUP	H4	IV	8	B 23	226	32	49	-226	632	251	Lithic
EJOP SUP	EJOP	G4	III	13	B 23	226	54	43	-226	554	257	Lithic
EJOP SUP	EJOP SUP	G4	II	22	23	226	57	75	-226	557	225	Lithic
EJOP SUP	EJOP	G4	III	20	B 23	226	88	9	-226	588	291	Lithic
EJOP SUP	EJOP SUP	I4	I	6	B 23	227	0	79	-227	700	221	Lithic
EJOP SUP	EJOP	F4	I	10	B 23 - 24	227	24	65	-227	424	235	Lithic
EJOP SUP	EJOP	G4	III	16	B 23	227	54	40	-227	554	260	Lithic
EJOP SUP	EJOP SUP	H4	II	3	B 23	227	64	60	-227	664	240	Lithic
EJOP SUP	EJOP	G4	III	23	B 23	227	75	3	-227	575	297	Lithic
EJOP SUP	EJOP SUP	G5		7	B 23	228	97	60	-228	597	340	Lithic
EJOP SUP	EJOP SUP	G5	II		6	228	100	61	-228	600	339	Lithic
EJOP SUP	EJOP SUP	H4	I	13	B 23	228	42	67	-228	642	233	Lithic
EJOP SUP	EJOP	G4	III	27	B 23	228	57	12	-228	557	288	Lithic
EJOP SUP	EJOP SUP	G4	II	10	23	228	77	74	-228	577	226	Lithic
EJOP SUP	EJOP SUP	H5	III	5	23	229	63	7	-229	663	393	Lithic
EJOP SUP	EJOP	G4	III	33	B 23	229	50	45	-229	550	255	Lithic
EJOP SUP	EJOP SUP	G4	II	23	23	229	58	100	-229	558	200	Lithic
EJOP SUP	EJOP SUP	H4	II	12	B 23	229	74	55	-229	674	245	Lithic
EJOP SUP	EJOP	G5	I	3	23	230	0	60	-230	500	340	Lithic
EJOP SUP	EJOP	G5	I	4	23	230	33	58	-230	533	342	Lithic
EJOP SUP	EJOP	G5	I	4	S 24	230	45	55	-230	545	345	Lithic
EJOP SUP	EJOP	G5	IV	19	S 24	230	50	32	-230	550	368	Lithic
EJOP SUP	EJOP	F4	III	4	23 - 24	230	75	9	-230	475	291	Lithic
EJOP SUP	EJOP	G5	IV	14	S 24	231	50	30	-231	550	370	Lithic
EJOP SUP	EJOP	G5	IV	1	S 24	232	10	34	-232	510	366	Lithic
EJOP SUP	EJOP	D4	III	1	S 24	232	95	33	-232	295	267	Lithic
EJOP SUP	EJOP SUP	G3	IV	10	23-24	234	1	7	-234	501	193	Lithic
EJOP SUP	EJOP	G5	IV	4	S 24	234	9	17	-234	509	383	Lithic
EJOP SUP	EJOP	D4	III	2	S 24	234	62	17	-234	262	283	Lithic
EJOP SUP	EJOP	G5	I	18	S 24	235	7	87	-235	507	313	Lithic
EJOP SUP	EJOP SUP	F3	I	1	24	236	23	58	-236	423	142	Lithic
EJOP SUP	EJOP SUP	E3	IV	2	24	236	41	44	-236	341	156	Lithic
EJOP SUP	EJOP	D4	II	1	B 24	236	87	70	-236	287	230	Lithic
EJOP SUP	EJOP	D4	III	7	B 24	237	57	9	-237	257	291	Lithic
EJOP SUP	EJOP SUP	G4	III	16	B 24	237	62	10	-237	562	290	Lithic
EJOP SUP	EJOP SUP	G4	II	13	B 24	237	80	18	-237	580	282	Lithic
EJOP SUP	EJOP SUP	G4	II	8	B 24	238	32	26	-238	532	274	Lithic
EJOP SUP	EJOP SUP	G6		1	24	238	65	61	-238	565	439	Lithic
EJOP SUP	EJOP SUP	G4		12	24	238	78	12	-238	578	288	Lithic
EJOP SUP	EJOP SUP	F3	I	7	B 24	240	50	58	-240	450	142	Lithic
EJOP SUP	EJOP SUP	F3	IV	3	S 25	241	46	23	-241	446	177	Lithic
EJOP SUP	EJOP SUP	F3	III	3	S 25	241	71	50	-241	471	150	Lithic
EJOP SUP	EJOP SUP	F3				242	37	78	-242	437	122	Lithic
EJOP SUP	EJOP	D5	I	3		242	44	96	-242	244	304	Lithic
EJOP SUP	EJOP SUP	D3	II	7	S 25	244	56	92	-244	256	108	Lithic
EJOP SUP	EJOP	D3	IV	8	S 23	245	12	35	-245	212	165	Lithic
EJOP SUP	EJOP SUP	E3	I	1	25	245	23	85	-245	323	115	Lithic
EJOP SUP	EJOP SUP	H5		1	25	245	10	7	-245	610	393	Lithic
EJOP SUP	EJOP	D3	III	5	B 25	246	0	8	-246	200	192	Lithic
EJOP SUP	EJOP SUP	E2	IV	3	25	248	8	7	-248	308	93	Lithic
EJOP SUP	EJOP SUP	D3	I	2		248	19	56	-248	219	144	Lithic
EJOP SUP	EJOP SUP	E3	I	3	25	248	23	77	-248	323	123	Lithic
EJOP SUP	EJOP	E5	I	1	B 25	248	61	33	-248	361	367	Lithic
EJOP SUP	EJOP	D5	I-II	14	S 28	249	8	64	-249	208	336	Lithic
EJOP SUP	EJOP	E5	III	10	B 25	250	78	36	-250	378	364	Lithic
EJOP SUP	EJOP	E5	III	1	S 26	250	93	16	-250	393	384	Lithic
EJOP SUP	EJOP	E5	III	2	S 26	251	90	11	-251	390	389	Lithic
EJOP SUP	EJOP SUP	E5	IV	8	26	252	11	34	-252	311	366	Lithic
EJOP SUP	EJOP	D5	IV	6	26	252	31	44	-252	231	356	Lithic
EJOP INF	EJOP SUP	I5	IV	3	B 26	255	50	15	-255	750	385	Lithic
EJOP SUP	EJOP SUP	E2	IV	2	S 26 - 27	258	3	24	-258	303	76	Lithic
EJOP SUP	EJOP SUP	E2	IV	4	26 - 27	262	8	18	-262	308	82	Lithic
EJOP INF	EJOP SUP	D3	I	3	27	262	35	65	-262	235	135	Lithic
EJOP SUP	EJOP SUP	D7	IV	6	S 32	315	5	40	-315	205	560	Lithic
EJOP SUP	EJOP SUP	I4	I	8	23	223	38	85	-223	738	215	Lithic
EJOP SUP	EJOP SUP	I4	I	10	S 23	224	30	84	-224	730	216	Lithic
EJOP SUP	EJOP	G4	I-IV	19	23	226	33	37	-226	533	263	Lithic
EJOP SUP	EJOP	D4	I	2	S 24	235	27	64	-235	227	236	Lithic
EJOP SUP	EJOP SUP	F3				235	74	81	-235	474	119	Lithic
EJOP SUP	EJOP	F5	I	4		239	0	79	-239	400	321	Lithic
EJOP SUP	EJOP SUP	I5	I	4	B 22	217	3	76	-217	703	324	Lithic
EJOP SUP	EJOP SUP	I5				218	52	71	-218	752	329	Lithic
EJOP SUP	EJOP SUP	H5				220	50	73	-220	650	327	Lithic
EJOP SUP	EJOP SUP	G5	II	1	S 23	221	58	94	-221	558	306	Lithic
EJOP SUP	EJOP SUP	G5	II	11	S 23	222	80	88	-222	580	312	Lithic
EJOP SUP	EJOP SUP	H5				223	5	96	-223	605	304	Lithic
EJOP SUP	EJOP SUP	H5	I	5	S 23	223	20	62	-223	620	338	Lithic
EJOP SUP	EJOP SUP	H4	I	2	S 23	223	15	58	-223	615	242	Lithic
EJOP SUP	EJOP SUP	I4				223	22	91	-223	722	209	Lithic
EJOP SUP	EJOP SUP	G4	IV	26	23	224	32	28	-224	532	272	Lithic
EJOP SUP	EJOP	G4	III	6	S 23	224	60	23	-224	560	277	Lithic
EJOP SUP	EJOP SUP	H4	II	3	S 23	225	70	39	-225	670	261	Lithic
EJOP SUP	EJOP	F4	IV	4	23 - 24	226	19	17	-226	419	283	Lithic
EJOP SUP	EJOP SUP	H4	IV	3	B 23	227	4	14	-227	604	286	Lithic
EJOP SUP	EJOP SUP	H4	I	2	B 23	227	8	54	-227	608	246	Lithic
EJOP SUP	EJOP	G4	III	1	B 23	227	77	14	-227	577	286	Lithic
EJOP SUP	EJOP SUP	H4	II	5	B 23	228	65	73	-228	665	227	Lithic
EJOP SUP	EJOP	F4	II-III	2	B 22 - S 25	228	75	55	-228	475	245	Lithic
EJOP SUP	EJOP SUP	G4	II	19	23	228	86	50	-228	586	250	Lithic
EJOP SUP	EJOP	G4	III	22	B 23	228	89	8	-228	589	292	Lithic
EJOP SUP	EJOP SUP	G5	II	16	B 23	229	90	70	-229	590	330	Lithic
EJOP SUP	EJOP SUP	E3	III	4	B 22	229	96	9	-229	396	191	Lithic
EJOP SUP	EJOP SUP	H4	I	6	b 23	230	42	72	-230	642	228	Lithic
EJOP SUP	EJOP	F5	IV	3	S 24	231	25	15	-231	425	385	Lithic
EJOP SUP	EJOP SUP	G5	II	1	S 24	231	52	75	-231	552	325	Lithic
EJOP SUP	EJOP	F4	IV	15	23 - 24	234	15	21	-234	415	279	Lithic
EJOP SUP	EJOP	G5	IV	6	S 24	234	4	28	-234	504	372	Lithic
EJOP SUP	EJOP SUP	F3	IV	8	S 24	235	0	37	-235	400	163	Lithic
EJOP SUP	EJOP SUP	H3	III-IV	6	S 24	235	9	5	-235	609	195	Lithic
EJOP SUP	EJOP SUP	H4	I	7	S 24	235	20	72	-235	620	228	Lithic
EJOP SUP	EJOP	G5	IV	12	S 24	235	40	10	-235	540	390	Lithic
EJOP SUP	EJOP SUP	H5				235	75	20	-235	675	380	Lithic
EJOP SUP	EJOP SUP	H5	III	7	B 24	235	77	28	-235	677	372	Lithic
EJOP SUP	EJOP	G5	III	2	B 24	237	7	10	-237	507	390	Lithic
EJOP SUP	EJOP	D4	I	4	B 24	238	20	51	-238	220	249	Lithic
EJOP SUP	EJOP	D5	I	2	S 24	238	13	79	-238	213	321	Lithic
EJOP SUP	EJOP	D5	I	2	24	240	31	91	-240	231	309	Lithic
EJOP SUP	EJOP SUP	G6	II	3	B 24 - B 26	240	80	95	-240	580	405	Lithic
EJOP SUP	EJOP	D4	IV	1	S 25	241	23	0	-241	223	300	Lithic
EJOP SUP	EJOP SUP	G3	III	2	S 25	245	62	39	-245	562	161	Lithic
EJOP SUP	EJOP SUP	H4	II	4	S 21	252	73	70	-252	673	230	Lithic
EJOP SUP	EJOP SUP	E5	IV	12	S 26	255	20	8	-255	320	392	Lithic
EJOP SUP	EJOP	D5	IV	1	B 26	256	73	6	-256	273	394	Lithic
EJOP INF	EJOP INF	E3	IV	4	B 27	267	13	22	-267	313	178	Lithic
EJOP SUP	EJOP SUP	H5	III	10	23	227	68	37	-227	668	363	Lithic
EJOP SUP	EJOP SUP	I4	III	1	B 21	208	95	11	-208	795	289	Lithic
EJOP SUP	EJOP SUP	H4	II	1	24	231	73	74	-231	673	226	Lithic
EJOP SUP	EJOP SUP	I4	I	5	B 23	226	29	81	-226	729	219	Lithic
EJOP SUP	EJOP	G4	III	29	B 23	228	60	8	-228	560	292	Lithic
EJOP SUP	EJOP	F4	III	5	23-24	228	69	19	-228	469	281	Lithic
EJOP SUP	EJOP	G4	IV	26	B 23	229	5	87	-229	505	213	Lithic
EJOP SUP	EJOP SUP	G3	IV		23-24	231	42	12	-231	542	188	Lithic
EJOP SUP	EJOP SUP	H4	II	5	24	231	72	88	-231	672	212	Lithic
EJOP SUP	EJOP	E5		11		232	82	95	-232	382	305	Lithic
EJOP SUP	EJOP	F4	III	2	23 - 24	232	54	9	-232	454	291	Lithic
EJOP SUP	EJOP SUP	E3	II	3	S 24	233	71	50	-233	371	150	Lithic
EJOP SUP	EJOP SUP	E3		4	S 24	234	59	65	-234	359	135	Lithic
EJOP SUP	EJOP	D4	IV	1	B 24	237	22	36	-237	222	264	Lithic
EJOP SUP	EJOP	E5		10		238	21	77	-238	321	323	Lithic
EJOP SUP	EJOP	D5	I	1	24	239	66	85	-239	266	315	Lithic
EJOP SUP	EJOP SUP	F3	III	3	B 24	239	80	37	-239	480	163	Lithic
EJOP	EJOP	C3	II	2	25	240	68	78	-240	168	122	Lithic
EJOP SUP	EJOP	D4	II	2	S 25	241	82	62	-241	282	238	Lithic
EJOP SUP	EJOP	E3	II	4	25	243	67	69	-243	367	131	Lithic
EJOP SUP	EJOP	E5	III	3	B 25	248	68	36	-248	368	364	Lithic
EJOP SUP	EJOP SUP	D3	II	5	B 25	248	75	60	-248	275	140	Lithic
EJOP SUP	EJOP SUP	D3	I	4	B 25	249	34	85	-249	234	115	Lithic
EJOP SUP	EJOP	E5	III	5	B 26	256	54	5	-256	354	395	Lithic
EJOP SUP	EJOP	F4	I	3	B 23 - 24	221	28	52	-221	428	248	Lithic
EJOP SUP	EJOP SUP	I4				225	2	77	-225	702	223	Lithic
EJOP SUP	EJOP	H4	I	3	S 23	225	12	63	-225	612	237	Lithic
EJOP SUP	EJOP SUP	F3	I	5	B 24	236	20	62	-236	420	138	Lithic
EJOP SUP	EJOP SUP	D3	II	1	S 25	242	87	76	-242	287	124	Lithic
EJOP SUP	EJOP SUP	F3	I	14	S 24	234	29	39	-234	429	161	Lithic
EJOP SUP	EJOP SUP	E2		3	26-27	260	0	15	-260	300	85	Lithic
EJOP INF	EJOP SUP	E5	IV	3	B 27	267	42	44	-267	342	356	Lithic
EJOP INF	EJOP	E5	I	1	B 27	268	3	87	-268	303	313	Lithic
EJOP SUP	EJOP SUP	I5	I	3	22	218	2	66	-218	702	334	Lithic
EJOP SUP	EJOP SUP	I4	IV	1	22	218	25	48	-218	725	252	Lithic
EJOP SUP	EJOP SUP	I4		7		219	37	54	-219	737	246	Lithic
EJOP SUP	EJOP	F4	II-III	10	B 22 - 25	220	54	94	-220	454	206	Lithic
EJOP SUP	EJOP SUP	G4	IV	24	23	221	35	14	-221	535	286	Lithic
EJOP SUP	EJOP	G4	I-IV	1	23	221	45	67	-221	545	233	Lithic
EJOP SUP	EJOP	G4	I-IV	3	23	222	44	43	-222	544	257	Lithic
EJOP SUP	EJOP SUP	G4	IV	1	23	223	32	64	-223	532	236	Lithic
EJOP SUP	EJOP	G4	I-IV	6	23	223	44	24	-223	544	276	Lithic
EJOP SUP	EJOP	G4	III	3	S 23	223	86	18	-223	586	282	Lithic
EJOP SUP	EJOP SUP	G5	II	5	S 23	224	50	77	-224	550	323	Lithic
EJOP SUP	EJOP	F4	IV	1	23 - 24	226	8	40	-226	408	260	Lithic
EJOP SUP	EJOP SUP	H4	I	3		226	18	62	-226	618	238	Lithic
EJOP SUP	EJOP	G4	III	3	B 23	226	59	42	-226	559	258	Lithic
EJOP SUP	EJOP	G5	I	6	23	227	45	87	-227	545	313	Lithic
EJOP SUP	EJOP SUP	G4	II	28	23	227	51	53	-227	551	247	Lithic
EJOP SUP	EJOP	F4	IV	8	23 - 24	228	39	24	-228	439	276	Lithic
EJOP SUP	EJOP SUP	G4	II	14	23	228	82	56	-228	582	244	Lithic
EJOP SUP	EJOP SUP	H5	III-IV	1	23	229	7	12	-229	607	388	Lithic
EJOP SUP	EJOP SUP	H4		14	23	229	43	62	-229	643	238	Lithic
EJOP SUP	EJOP SUP	H4		15		230	23	100	-230	623	200	Lithic
EJOP SUP	EJOP	G5	I	13	23	230	39	98	-230	539	302	Lithic
EJOP SUP	EJOP	G4	III	32	B 23	230	51	42	-230	551	258	Lithic
EJOP SUP	EJOP SUP	F3	IV	4	S 24	231	26	15	-231	426	185	Lithic
EJOP SUP	EJOP	G5	I	5	S 24	231	47	87	-231	547	313	Lithic
EJOP SUP	EJOP	E5		1		232	12	95	-232	312	305	Lithic
EJOP SUP	EJOP SUP	E3	III	1	22	232	60	42	-232	360	158	Lithic
EJOP SUP	EJOP SUP	F3	III	4	S 24	232	73	19	-232	473	181	Lithic
EJOP SUP	EJOP	F4	III	3	23 - 24	233	65	9	-233	465	291	Lithic
EJOP SUP	EJOP	E5		8		234	75	63	-234	375	337	Lithic
EJOP SUP	EJOP	E5		2		234	85	50	-234	385	350	Lithic
EJOP SUP	EJOP SUP	F3	I	4	24	235	48	68	-235	448	132	Lithic
EJOP SUP	EJOP SUP	F3			S 24	235	70	20	-235	470	180	Lithic
EJOP SUP	EJOP SUP	G4	II	6	24	236	88	5	-236	588	295	Lithic
EJOP SUP	EJOP	E5		7		237	82	52	-237	382	348	Lithic
EJOP SUP	EJOP	D5	I	8	24	238	11	81	-238	211	319	Lithic
EJOP SUP	EJOP	D5	I	5	24	239	33	93	-239	233	307	Lithic
EJOP SUP	EJOP SUP	G3	III	3	B 24	240	64	13	-240	564	187	Lithic
EJOP SUP	EJOP SUP	F3				242	83	40	-242	483	160	Lithic
EJOP SUP	EJOP SUP	F3	II	2	S 25	243	88	59	-243	488	141	Lithic
EJOP SUP	EJOP SUP	F5	II	1	S 25	244	77	61	-244	477	339	Lithic
EJOP SUP	EJOP	D5	III	3	S 25	244	99	49	-244	299	351	Lithic
EJOP SUP	EJOP	E5	II	1	25	246	97	81	-246	397	319	Lithic
EJOP SUP	EJOP	E5	III	4	B 25	249	59	29	-249	359	371	Lithic
EJOP SUP	EJOP	E5	III	14	S 26	255	64	15	-255	364	385	Lithic
EJOP INF	EJOP SUP	G3		1	25	268	24	50	-268	524	150	Lithic
EJOP SUP	EJOP SUP	I4		2	22	219	40	59	-219	740	241	Lithic
EJOP SUP	EJOP SUP	H5	II	4	23	221	57	61	-221	657	339	Lithic
EJOP SUP	EJOP SUP	H5	II	1	23	222	70	76	-222	670	324	Lithic
EJOP SUP	EJOP SUP	H5	III	2	23	224	2	35	-224	602	365	Lithic
EJOP SUP	EJOP SUP	H5	III	1	23	224	70	10	-224	670	390	Lithic
EJOP SUP	EJOP SUP	I5	IV	2	23	225	35	8	-225	735	392	Lithic
EJOP SUP	EJOP SUP	H5	III-IV	6	23	226	65	49	-226	665	351	Lithic
EJOP SUP	EJOP SUP	E3	I	1	26	252	37	99	-252	337	101	Lithic
EJOP SUP	EJOP SUP	G5	II	8	23	228	73	74	-228	573	326	Lithic
EJOP SUP	EJOP SUP	I5	IV	1	B 20	207	90	56	-207	790	344	Lithic
EJOP SUP	EJOP SUP	I4	I	1	B 31	208	42	92	-208	742	208	Lithic
EJOP SUP	EJOP SUP	I4		1	21	208	42	92	-208	742	208	Lithic
EJOP SUP	EJOP SUP	I5				210	97	71	-210	797	329	Lithic
EJOP SUP	EJOP SUP	I5	I	3	S 22	212	50	50	-212	750	350	Lithic
EJOP SUP	EJOP SUP	G4	IV	1	23	212	8	37	-212	508	263	Lithic
EJOP SUP	EJOP SUP	I5		10	22	213	54	82	-213	754	318	Lithic
EJOP SUP	EJOP SUP	I4	I	1	S 22	213	35	85	-213	735	215	Lithic
EJOP SUP	EJOP SUP	I5	I	1	S 22	214	14	87	-214	714	313	Lithic
EJOP SUP	EJOP SUP	I4	I	1	S 22	214	14	87	-214	714	213	Lithic
EJOP SUP	EJOP	H5		1	22	215	36	80	-215	636	320	Lithic
EJOP SUP	EJOP SUP	I4	IV	2	S 22	215	44	49	-215	744	251	Lithic
EJOP SUP	EJOP SUP	I5		5	B 22	217	4	72	-217	704	328	Lithic
EJOP SUP	EJOP SUP	H5	II	3	B 22	217	63	82	-217	663	318	Lithic
EJOP SUP	EJOP SUP	H5	II	1	B 22	217	72	88	-217	672	312	Lithic
EJOP SUP	EJOP SUP	H5	II	4	B 22	217	77	96	-217	677	304	Lithic
EJOP SUP	EJOP SUP	I4		6	B 22	217	18	8	-217	718	292	Lithic
EJOP SUP	EJOP SUP	I4	IV	4	B 22	217	33	38	-217	733	262	Lithic
EJOP SUP	EJOP SUP	G4				218	8	37	-218	508	263	Lithic
EJOP SUP	EJOP SUP	I4	I	8	B 22	218	18	60	-218	718	240	Lithic
EJOP SUP	EJOP	G6	III	2	B 23	218	98	41	-218	598	459	Lithic
EJOP SUP	EJOP SUP	I4	IV	5	22	219	20	30	-219	720	270	Lithic
EJOP SUP	EJOP SUP	I4	I	6	B 22	219	31	56	-219	731	244	Lithic
EJOP SUP	EJOP SUP	I4	I	4	B 27	219	35	83	-219	735	217	Lithic
EJOP SUP	EJOP SUP	I4	I	2	B 22	219	40	59	-219	740	241	Lithic
EJOP SUP	EJOP SUP	I4		9	22	219	95	9	-219	795	291	Lithic
EJOP SUP	EJOP	F4	II-III	7	B 22 - S 25	219	100	75	-219	500	225	Lithic
EJOP SUP	EJOP SUP	I4		12	22	220	3	59	-220	703	241	Lithic
EJOP SUP	EJOP SUP	H5	I	4	S 23	220	19	64	-220	619	336	Lithic
EJOP SUP	EJOP SUP	H5	I	2	B 22	220	26	84	-220	626	316	Lithic
EJOP SUP	EJOP SUP	H4	I	4	B 23	220	5	50	-220	605	250	Lithic
EJOP SUP	EJOP SUP	I4	I	12	B 22	220	7	59	-220	707	241	Lithic
EJOP SUP	EJOP SUP	G4	IV	16	23	220	10	40	-220	510	260	Lithic
EJOP SUP	EJOP SUP	I4		9	22	220	14	4	-220	714	296	Lithic
EJOP SUP	EJOP SUP	I4	I	11	B 21	220	16	56	-220	716	244	Lithic
EJOP SUP	EJOP SUP	I4	IV	10	B 22	220	20	27	-220	720	273	Lithic
EJOP SUP	EJOP SUP	I4				220	20	27	-220	720	273	Lithic
EJOP SUP	EJOP SUP	G4	IV	5	23	220	25	8	-220	525	292	Lithic
EJOP SUP	EJOP SUP	G4	IV	6	23	221	6	22	-221	506	278	Lithic
EJOP SUP	EJOP SUP	I4		1	23	221	10	37	-221	710	263	Lithic
EJOP SUP	EJOP SUP	I4	IV	I	S 23	221	18	54	-221	718	246	Lithic
EJOP SUP	EJOP SUP	I4	IV	2	S 23	221	20	36	-221	720	264	Lithic
EJOP SUP	EJOP SUP	I4	IV	2	S 23	221	20	36	-221	720	264	Lithic
EJOP SUP	EJOP SUP	G4	IV	17	23	221	22	36	-221	522	264	Lithic
EJOP SUP	EJOP SUP	G4	I	27	23	221	26	73	-221	526	227	Lithic
EJOP	EJOP	F7				221	34	75	-221	434	525	Lithic
EJOP SUP	EJOP SUP	G4	IV	2	23	222	6	13	-222	506	287	Lithic
EJOP SUP	EJOP SUP	G4	IV	7	23	222	10	29	-222	510	271	Lithic
EJOP SUP	EJOP SUP	H4	I	1	S 23	222	13	53	-222	613	247	Lithic
EJOP SUP	EJOP SUP	G4	IV	13	23	222	19	27	-222	519	273	Lithic
EJOP SUP	EJOP SUP	G4	IV	4	23	222	20	6	-222	520	294	Lithic
EJOP SUP	EJOP SUP	H4	I	15	23	230	23	100	-230	623	200	Lithic
EJOP SUP	EJOP SUP	G4	IV	15	23	222	25	30	-222	525	270	Lithic
EJOP SUP	EJOP SUP	G4				222	25	30	-222	525	270	Lithic
EJOP SUP	EJOP	G5	IV	1	S 23	222	35	41	-222	535	359	Lithic
EJOP SUP	EJOP SUP	H5	IV	1	S 23	222	35	41	-222	635	359	Lithic
EJOP SUP	EJOP SUP	G5	II	2	S 23	222	59	79	-222	559	321	Lithic
EJOP SUP	EJOP SUP	H4	III	1	S 23	222	73	26	-222	673	274	Lithic
EJOP	EJOP	G5	II	10	S 23	222	92	88	-222	592	312	Lithic
EJOP SUP	EJOP	G6	III	1	23	222	99	32	-222	599	468	Lithic
EJOP SUP	EJOP SUP	G4	I	9	B 23	223	6	70	-223	506	230	Lithic
EJOP SUP	EJOP	H5	I	6	S 23	223	5	81	-223	605	319	Lithic
EJOP SUP	EJOP	G5	IV	1	23	223	38	43	-223	538	357	Lithic
EJOP SUP	EJOP SUP	I5	I	4	23	223	44	52	-223	744	348	Lithic
EJOP SUP	EJOP SUP	I4		4	S 23	223	12	59	-223	712	241	Lithic
EJOP SUP	EJOP	G4	I-IV	7	23	223	29	25	-223	529	275	Lithic
EJOP SUP	EJOP SUP	I4	I	2	S 23	223	30	68	-223	730	232	Lithic
EJOP SUP	EJOP SUP	I4	I	2		223	30	68	-223	730	232	Lithic
EJOP SUP	EJOP	G4	I-IV	10	23	223	48	10	-223	548	290	Lithic
EJOP SUP	EJOP	G4	III	5	S 23	223	50	4	-223	550	296	Lithic
EJOP SUP	EJOP SUP	G4	II	13	23	223	57	60	-223	557	240	Lithic
EJOP SUP	EJOP	G4	III	7	S 23	223	59	31	-223	559	269	Lithic
EJOP SUP	EJOP SUP	G4	II	1	23	223	83	63	-223	583	237	Lithic
EJOP SUP	EJOP	G4	III	2	S 23	223	88	15	-223	588	285	Lithic
EJOP SUP	EJOP SUP	H5	I	2	23	224	43	48	-224	643	352	Lithic
EJOP SUP	EJOP SUP	H5	II	6	23	224	50	78	-224	650	322	Lithic
EJOP SUP	EJOP SUP	G5	II	6	S 23	224	50	97	-224	550	303	Lithic
EJOP SUP	EJOP SUP	I5	II	4	23	224	69	65	-224	769	335	Lithic
EJOP SUP	EJOP SUP	G5	II	12	S 23	224	92	89	-224	592	311	Lithic
EJOP SUP	EJOP	G4	I-IV	5	23	224	32	40	-224	532	260	Lithic
EJOP SUP	EJOP SUP	G4	I-IV	2		224	36	76	-224	536	224	Lithic
EJOP SUP	EJOP SUP	I4	IV	8	B 23	224	38	42	-224	738	258	Lithic
EJOP SUP	EJOP SUP	I4	I	14	S 23	224	38	79	-224	738	221	Lithic
EJOP SUP	EJOP	G4	I-IV	5	23	224	40	21	-224	540	279	Lithic
EJOP SUP	EJOP SUP	G4	IV	25	23	224	42	4	-224	542	296	Lithic
EJOP SUP	EJOP	G4	III	4	S 23	224	61	8	-224	561	292	Lithic
EJOP SUP	EJOP INF	H4	III	2	S 23	224	70	22	-224	670	278	Lithic
EJOP SUP	EJOP	G4	III	5	S 23	224	86	39	-224	586	261	Lithic
EJOP SUP	EJOP SUP	I4	I	15	S 23	225	7	73	-225	707	227	Lithic
EJOP SUP	EJOP	F4	I	1	B 23 - 24	225	8	77	-225	408	223	Lithic
EJOP SUP	EJOP SUP	I5	I	13	S 23	225	13	55	-225	713	345	Lithic
EJOP SUP	EJOP SUP	G5	II	3	S 23	225	60	64	-225	560	336	Lithic
EJOP SUP	EJOP SUP	G5	II	1	S 23	225	93	57	-225	593	343	Lithic
EJOP SUP	EJOP SUP	H4	IV	6	S 23	225	21	30	-225	621	270	Lithic
EJOP SUP	EJOP SUP	H6	IV	6	B 23	225	45	7	-225	645	493	Lithic
EJOP SUP	EJOP	G4	I-IV	4	23	225	45	43	-225	545	257	Lithic
EJOP SUP	EJOP	G4	I-IV	11	23	225	48	5	-225	548	295	Lithic
EJOP SUP	EJOP SUP	G4	II	21	23	225	55	70	-225	555	230	Lithic
EJOP SUP	EJOP	F4	II-III	14	B 22 - S 25	225	60	71	-225	460	229	Lithic
EJOP SUP	EJOP	F4	II-III	4	B 22 - S 25	225	62	60	-225	462	240	Lithic
EJOP SUP	EJOP	G4	III	12	S 23	225	74	10	-225	574	290	Lithic
EJOP SUP	EJOP SUP	G4	II	23	B 23	225	82	53	-225	582	247	Lithic
EJOP SUP	EJOP	G4	III	11	S 23	225	86	19	-225	586	281	Lithic
EJOP SUP	EJOP	F4	II-III	6	B 22 - S 25	225	100	53	-225	500	247	Lithic
EJOP SUP	EJOP SUP	I4	IV	2	B 23	226	4	44	-226	704	256	Lithic
EJOP SUP	EJOP SUP	G4		10	22	226	8	29	-226	508	271	Lithic
EJOP SUP	EJOP SUP	H4	I	1	B 23	226	9	60	-226	609	240	Lithic
EJOP SUP	EJOP	G5	I	2	23	226	13	80	-226	513	320	Lithic
EJOP SUP	EJOP	G5	I	8	23	226	39	95	-226	539	305	Lithic
EJOP SUP	EJOP SUP	G5	II	3	B 23	226	67	70	-226	567	330	Lithic
EJOP SUP	EJOP SUP	H5		1	B 23	226	78	77	-226	678	323	Lithic
EJOP SUP	EJOP SUP	G5	II	1	B 23	226	83	56	-226	583	344	Lithic
EJOP SUP	EJOP SUP	G5	II	17	B 23	226	86	95	-226	586	305	Lithic
EJOP SUP	EJOP SUP	I4	I	4	B 23	226	20	76	-226	720	224	Lithic
EJOP SUP	EJOP SUP	I4	I	3	S 23	226	30	53	-226	730	247	Lithic
EJOP SUP	EJOP SUP	I4				226	30	53	-226	730	247	Lithic
EJOP SUP	EJOP	F4	IV	2	23 -24	226	48	38	-226	448	262	Lithic
EJOP SUP	EJOP	G4	III	14	B 23	226	54	27	-226	554	273	Lithic
EJOP SUP	EJOP	G4	III	28	B 23	226	55	4	-226	555	296	Lithic
EJOP SUP	EJOP	G4	III	5	B 23	226	55	29	-226	555	271	Lithic
EJOP SUP	EJOP	G4	III	15	B 23	226	58	48	-226	558	252	Lithic
EJOP SUP	EJOP	G4	III	8	B 23	226	63	26	-226	563	274	Lithic
EJOP SUP	EJOP	F4	II-III	13	S 25	226	65	98	-226	465	202	Lithic
EJOP	EJOP	G4	III	9	B 23	226	71	75	-226	571	225	Lithic
EJOP SUP	EJOP SUP	G4	II	11	23	226	73	63	-226	573	237	Lithic
EJOP SUP	EJOP SUP	H4	II	6	B 23	226	77	76	-226	677	224	Lithic
EJOP SUP	EJOP	G4	III	7	B 23	226	80	50	-226	580	250	Lithic
EJOP SUP	EJOP	F4	III	8	23 - 24	226	90	20	-226	490	280	Lithic
EJOP SUP	EJOP	F6	III	8	23 - 24	226	90	20	-226	490	480	Lithic
EJOP	EJOP	G4	III	21	B 23	226	98	0	-226	598	300	Lithic
EJOP SUP	EJOP	F4	IV	9	23 - 24	227	4	7	-227	404	293	Lithic
EJOP SUP	EJOP SUP	H4	I	5	B 23	227	7	70	-227	607	230	Lithic
EJOP SUP	EJOP SUP	I4	I	2	B 23	227	9	54	-227	709	246	Lithic
EJOP SUP	EJOP SUP	G4	IV	29	28	227	21	27	-227	521	273	Lithic
EJOP SUP	EJOP SUP	F3	IV	1	B 23	227	34	9	-227	434	191	Lithic
EJOP SUP	EJOP	G4	III	24	B 23	227	66	5	-227	566	295	Lithic
EJOP SUP	EJOP	G4	III	25	B 23	227	67	72	-227	567	228	Lithic
EJOP SUP	EJOP SUP	G4	II	2	23	227	92	65	-227	592	235	Lithic
EJOP SUP	EJOP SUP	E3	III	2	B 22	227	93	23	-227	393	177	Lithic
EJOP SUP	EJOP SUP	H4	IV	2	23	228	3	8	-228	603	292	Lithic
EJOP SUP	EJOP	F4	IV	1	23 - 24	228	6	40	-228	406	260	Lithic
EJOP SUP	EJOP SUP	H4	II	9	B 23	228	6	70	-228	606	230	Lithic
EJOP SUP	EJOP SUP	G4	IV	3	23	228	13	8	-228	513	292	Lithic
EJOP SUP	EJOP SUP	G5	II	22	B 23	228	50	80	-228	550	320	Lithic
EJOP SUP	EJOP	E5				228	65	75	-228	365	325	Lithic
EJOP SUP	EJOP SUP	G5		14	23	228	97	62	-228	597	338	Lithic
EJOP SUP	EJOP SUP	I4	IV	1	B 23	228	25	4	-228	725	296	Lithic
EJOP SUP	EJOP SUP	I4	IV	1	23	228	25	9	-228	725	291	Lithic
EJOP SUP	EJOP SUP	F4	I		B 26	228	25	95	-228	425	205	Lithic
EJOP SUP	EJOP SUP	I4	I	7	B 23	228	27	52	-228	727	248	Lithic
EJOP SUP	EJOP	G3	IV	2	23	228	40	42	-228	540	158	Lithic
EJOP SUP	EJOP SUP	H4				228	50	87	-228	650	213	Lithic
EJOP SUP	EJOP	F4	III	1	23 - 24	228	53	13	-228	453	287	Lithic
EJOP SUP	EJOP SUP	G4	II	27	23	228	55	59	-228	555	241	Lithic
EJOP SUP	EJOP	F4	II-III	1	B 22 - S 23	228	59	56	-228	459	244	Lithic
EJOP SUP	EJOP	G4	III	10	B 23	228	67	21	-228	567	279	Lithic
EJOP SUP	EJOP SUP	G4	II	25	23	228	67	69	-228	567	231	Lithic
EJOP SUP	EJOP SUP	H4	II	7	B 23	228	74	86	-228	674	214	Lithic
EJOP SUP	EJOP SUP	G4	II	16	23	228	77	93	-228	577	207	Lithic
EJOP SUP	EJOP	F4	III	2	S 24	228	79	45	-228	479	255	Lithic
EJOP SUP	EJOP SUP	H6	I	1	B 23	228	83	59	-228	683	441	Lithic
EJOP SUP	EJOP SUP	H6	II	7	B 23	228	97	60	-228	697	440	Lithic
EJOP SUP	EJOP SUP	G4	II	18		228	98	52	-228	598	248	Lithic
EJOP SUP	EJOP SUP	H4	II	14	23	228	98	58	-228	698	242	Lithic
EJOP SUP	EJOP SUP	E3	III	3	B 22	228	100	10	-228	400	190	Lithic
EJOP SUP	EJOP SUP	E4	I-II	1	B 23	228	100	100	-228	400	200	Lithic
EJOP SUP	EJOP	G5	I	5	23	229	19	92	-229	519	308	Lithic
EJOP SUP	EJOP	G5	I	1	23	229	35	57	-229	535	343	Lithic
EJOP	EJOP	G5	II	9	23	229	45	80	-229	545	320	Lithic
EJOP SUP	EJOP SUP	G5				229	82	44	-229	582	356	Lithic
EJOP SUP	EJOP SUP	H4	I	1	B 23	229	43	62	-229	643	238	Lithic
EJOP SUP	EJOP	G4	III	31	B 23	229	52	43	-229	552	257	Lithic
EJOP SUP	EJOP	F4	II-III	3	B 22 - S 25	229	55	68	-229	455	232	Lithic
EJOP SUP	EJOP SUP	H4	II	4	B 23	229	62	70	-229	662	230	Lithic
EJOP SUP	EJOP	H4	III	2	B 23	229	83	24	-229	683	276	Lithic
EJOP SUP	EJOP	G4	III	12	B 23	229	85	39	-229	585	261	Lithic
EJOP SUP	EJOP SUP	G4	Iv	8	23	230	1	15	-230	501	285	Lithic
EJOP SUP	EJOP SUP	H4	I	4	B 23	230	5	50	-230	605	250	Lithic
EJOP SUP	EJOP	F4	I	7	B 23 - 24	230	18	51	-230	418	249	Lithic
EJOP SUP	EJOP	G5	IV	3	23	230	27	18	-230	527	382	Lithic
EJOP SUP	EJOP	G5	I	12	23	230	35	97	-230	535	303	Lithic
EJOP SUP	EJOP	G5	I	4	23	230	39	58	-230	539	342	Lithic
EJOP SUP	EJOP	G5	I	14	23	230	45	92	-230	545	308	Lithic
EJOP SUP	EJOP	G5	I	11	S 24	230	47	51	-230	547	349	Lithic
EJOP SUP	EJOP SUP	G5	III	3	B 23	230	60	28	-230	560	372	Lithic
EJOP SUP	EJOP SUP	G5	III	8	B 23	230	80	46	-230	580	354	Lithic
EJOP SUP	EJOP	D3	IV	2	S 24	230	38	10	-230	238	190	Lithic
EJOP SUP	EJOP	G4	I-IV	25	23	230	40	95	-230	540	205	Lithic
EJOP SUP	EJOP	F4	IV	16	23 - 24	230	48	19	-230	448	281	Lithic
EJOP SUP	EJOP SUP	G4	II	29	23	230	50	75	-230	550	225	Lithic
EJOP SUP	EJOP SUP	E3	II	1	B 23	230	50	84	-230	350	116	Lithic
EJOP SUP	EJOP	F4	III	4	24	230	60	50	-230	460	250	Lithic
EJOP SUP	EJOP SUP	H4	II	3	24	230	66	66	-230	666	234	Lithic
EJOP SUP	EJOP	D4	II	17	33	230	74	57	-230	274	243	Lithic
EJOP SUP	EJOP SUP	G6	II	2	24-26	230	74	92	-230	574	408	Lithic
EJOP SUP	EJOP SUP	H4	II	13	B 23	230	89	75	-230	689	225	Lithic
EJOP SUP	EJOP	H4	III	4	B 23	230	94	33	-230	694	267	Lithic
EJOP SUP	EJOP SUP	H4	II	9	B 23	230	95	79	-230	695	221	Lithic
EJOP SUP	EJOP SUP	I4	I	1	S 24	231	2	72	-231	702	228	Lithic
EJOP SUP	EJOP SUP	F3	IV	3	S 24	231	25	15	-231	425	185	Lithic
EJOP SUP	EJOP SUP	I5	I	1	24	231	16	63	-231	716	337	Lithic
EJOP SUP	EJOP	G5	I	2	S 24	231	34	78	-231	534	322	Lithic
EJOP SUP	EJOP	G5	I	12	S 24	231	48	72	-231	548	328	Lithic
EJOP SUP	EJOP SUP	F3	IV	2	S 24	231	32	23	-231	432	177	Lithic
EJOP SUP	EJOP SUP	G5	II	5	24	231	75	60	-231	575	340	Lithic
EJOP SUP	EJOP SUP	G5		5	24	231	75	60	-231	575	340	Lithic
EJOP SUP	EJOP SUP	G5	II	9	24	231	78	92	-231	578	308	Lithic
EJOP SUP	EJOP SUP	G5	II	3	24	231	87	98	-231	587	302	Lithic
EJOP SUP	EJOP SUP	G5	II	11	S 24	231	95	51	-231	595	349	Lithic
EJOP SUP	EJOP	F4	IV	11	23 - 24	231	43	24	-231	443	276	Lithic
EJOP SUP	EJOP SUP	F3	IV	10	S 24	231	44	14	-231	444	186	Lithic
EJOP SUP	EJOP SUP	H4	III	7	S 24	231	67	21	-231	667	279	Lithic
EJOP SUP	EJOP SUP	H4				231	73	26	-231	673	274	Lithic
EJOP SUP	EJOP SUP	E3	III	2	S 23	231	86	36	-231	386	164	Lithic
EJOP SUP	EJOP SUP	E3	III	1	S 23	231	91	32	-231	391	168	Lithic
EJOP SUP	EJOP	H4	II	2	S 24	231	93	42	-231	693	258	Lithic
EJOP SUP	EJOP SUP	H6		1	24	232	4	98	-232	604	402	Lithic
EJOP SUP	EJOP SUP	H3				232	10	23	-232	610	177	Lithic
EJOP SUP	EJOP SUP	F3	I	3	S 24	232	10	75	-232	410	125	Lithic
EJOP SUP	EJOP SUP	F3	IV	13	S 24	232	21	18	-232	421	182	Lithic
EJOP SUP	EJOP	G5	I	8	S 24	232	2	72	-232	502	328	Lithic
EJOP SUP	EJOP	G5	IV	8	S 24	232	4	35	-232	504	365	Lithic
EJOP SUP	EJOP	G5	I	1	S 24	232	8	54	-232	508	346	Lithic
EJOP SUP	EJOP	G5	I	3	S 24	232	22	83	-232	522	317	Lithic
EJOP SUP	EJOP	G5	I	7	S 24	232	40	59	-232	540	341	Lithic
EJOP SUP	EJOP SUP	G3	IV	6	B 23 - S 24	232	37	1	-232	537	199	Lithic
EJOP SUP	EJOP SUP	H6		1	24	232	41	44	-232	641	456	Lithic
EJOP SUP	EJOP SUP	E3	IV	2	S 24	232	60	60	-232	360	140	Lithic
EJOP SUP	EJOP SUP	H4	II	4		232	73	70	-232	673	230	Lithic
EJOP SUP	EJOP SUP	H4				232	73	70	-232	673	230	Lithic
EJOP SUP	EJOP	F4	III	1	S 24	232	75	38	-232	475	262	Lithic
EJOP SUP	EJOP SUP	E3	III	3	S 23	232	83	43	-232	383	157	Lithic
EJOP SUP	EJOP	G6	III		B 23 - S24?	232	87	22	-232	587	478	Lithic
EJOP SUP	EJOP SUP	F4	I-II	1	24 - S 25	232	100	98	-232	500	202	Lithic
EJOP SUP	EJOP	G5	I	16	S 24	233	0	96	-233	500	304	Lithic
EJOP SUP	EJOP	D3	IV	3	S 24	233	37	17	-233	237	183	Lithic
EJOP SUP	EJOP	G5	IV	7	S 24	233	14	40	-233	514	360	Lithic
EJOP SUP	EJOP	G5	I	13	S 24	233	32	82	-233	532	318	Lithic
EJOP SUP	EJOP	G5	IV	13	S 24	233	45	30	-233	545	370	Lithic
EJOP SUP	EJOP	E5		9		233	89	80	-233	389	320	Lithic
EJOP SUP	EJOP SUP	E3	II	5	S 24	233	51	61	-233	351	139	Lithic
EJOP SUP	EJOP SUP	H4	II	8	S 24	233	71	73	-233	671	227	Lithic
EJOP SUP	EJOP SUP	H6	II	12	24	233	72	100	-233	672	400	Lithic
EJOP SUP	EJOP SUP	H4	II	9	S 24	233	74	78	-233	674	222	Lithic
EJOP SUP	EJOP SUP	H6	II	9	24	233	80	54	-233	680	446	Lithic
EJOP SUP	EJOP SUP	H4	II	7	S 24	233	88	70	-233	688	230	Lithic
EJOP SUP	EJOP SUP	H4	II	10	S 24	233	94	93	-233	694	207	Lithic
EJOP SUP	EJOP SUP	G3	IV	7	B 23 - S 24	234	9	22	-234	509	178	Lithic
EJOP SUP	EJOP SUP	G3	II	1	24	234	18	51	-234	518	149	Lithic
EJOP SUP	EJOP SUP	F3	I	2	S 24	234	25	60	-234	425	140	Lithic
EJOP SUP	EJOP SUP	H3	III-IV	3	S 24	234	28	13	-234	628	187	Lithic
EJOP SUP	EJOP SUP	H3	III-IV	5	S 24	234	28	18	-234	628	182	Lithic
EJOP SUP	EJOP SUP	F3				234	29	39	-234	429	161	Lithic
EJOP SUP	EJOP	G5	IV	23	S 24	234	1	43	-234	501	357	Lithic
EJOP SUP	EJOP	D5	I	5	24	239	33	93	-239	233	307	Lithic
EJOP SUP	EJOP SUP	H4	III		S 24	234	70	35	-234	670	265	Lithic
EJOP SUP	EJOP SUP	H6	I	9	24	234	73	61	-234	673	439	Lithic
EJOP SUP	EJOP SUP	H4	II	11	S 24	234	80	68	-234	680	232	Lithic
EJOP SUP	EJOP SUP	F3	IV	7	S 24	235	5	41	-235	405	159	Lithic
EJOP	EJOP	H4	I	8	S 24	235	30	50	-235	630	250	Lithic
EJOP SUP	EJOP SUP	H4	I	5	S 24	235	34	79	-235	634	221	Lithic
EJOP SUP	EJOP	D3	IV	1	S 24	235	40	6	-235	240	194	Lithic
EJOP SUP	EJOP	G5	I	10	S 24	235	0	64	-235	500	336	Lithic
EJOP SUP	EJOP	G5	I	19	S 24	235	2	83	-235	502	317	Lithic
EJOP SUP	EJOP SUP	H5	III	6	B 24	235	75	20	-235	675	380	Lithic
EJOP SUP	EJOP SUP	F3		16	S 24	235	44	30	-235	444	170	Lithic
EJOP SUP	EJOP SUP	H5	III	8	S 24	235	82	50	-235	682	350	Lithic
EJOP SUP	EJOP	E5		3		235	83	56	-235	383	344	Lithic
EJOP SUP	EJOP SUP	H6		1	24	235	52	80	-235	652	420	Lithic
EJOP SUP	EJOP SUP	G4	II	3	B 24	235	55	7	-235	555	293	Lithic
EJOP SUP	EJOP SUP	k6	II	3	24	235	60	86	-235	960	414	Lithic
EJOP SUP	EJOP SUP	H4	III	4	24	235	61	41	-235	661	259	Lithic
EJOP SUP	EJOP SUP	E3	II	6	24	235	64	61	-235	364	139	Lithic
EJOP SUP	EJOP SUP	F3	III	6	S 24	235	70	15	-235	470	185	Lithic
EJOP SUP	EJOP SUP	G4	II	4	B 24	235	79	26	-235	579	274	Lithic
EJOP SUP	EJOP SUP	H6	II	10	24	235	85	60	-235	685	440	Lithic
EJOP SUP	EJOP SUP	G4	III	7	B 24	235	91	7	-235	591	293	Lithic
EJOP SUP	EJOP SUP	G3	IV	1	B 23 - S 24	236	9	8	-236	509	192	Lithic
EJOP SUP	EJOP SUP	F3	I	2	B 24	236	32	56	-236	432	144	Lithic
EJOP SUP	EJOP	D4	I	2	B 24	236	35	85	-236	235	215	Lithic
EJOP SUP	EJOP SUP	F3				236	36	79	-236	436	121	Lithic
EJOP SUP	EJOP SUP	F3	I	3	B 24	236	41	71	-236	441	129	Lithic
EJOP SUP	EJOP SUP	H6	I	3	24	236	43	83	-236	643	417	Lithic
EJOP SUP	EJOP	F5	III	2		236	76	18	-236	476	382	Lithic
EJOP SUP	EJOP	E5				236	80	62	-236	380	338	Lithic
EJOP SUP	EJOP SUP	H6	II	2	24	236	58	82	-236	658	418	Lithic
EJOP SUP	EJOP SUP	F3	II	3	B 24	236	72	25	-236	472	175	Lithic
EJOP SUP	EJOP INF	H4	II	2	B 24	236	81	98	-236	681	202	Lithic
EJOP SUP	EJOP SUP	G4	II	14	B 24	236	87	13	-236	587	287	Lithic
EJOP SUP	EJOP SUP	G4				236	92	4	-236	592	296	Lithic
EJOP SUP	EJOP SUP	G4	II	15	B 24	236	92	9	-236	592	291	Lithic
EJOP SUP	EJOP SUP	E3	IV	1	B 24	237	2	31	-237	302	169	Lithic
EJOP SUP	EJOP SUP	H4	I	4	B 24	237	7	71	-237	607	229	Lithic
EJOP SUP	EJOP SUP	H6	I	2	24	237	8	86	-237	608	414	Lithic
EJOP SUP	EJOP	D3	IV	1	B 24	237	15	10	-237	215	190	Lithic
EJOP SUP	EJOP	D4	I	3	B 24	237	20	51	-237	220	249	Lithic
EJOP SUP	EJOP SUP	H4	I	1	B 24	237	20	79	-237	620	221	Lithic
EJOP SUP	EJOP	D4	IV	2	B 24	237	23	33	-237	223	267	Lithic
EJOP SUP	EJOP SUP	H5	IV	1	24	237	9	44	-237	609	356	Lithic
EJOP SUP	EJOP	G5	IV	4	B 24	237	34	12	-237	534	388	Lithic
EJOP SUP	EJOP SUP	F3	II	2	B 24	237	54	87	-237	454	113	Lithic
EJOP SUP	EJOP INF	H4	II	1	B 24	237	60	96	-237	660	204	Lithic
EJOP SUP	EJOP	D3	III	2	B 24 - S 25	237	69	13	-237	269	187	Lithic
EJOP SUP	EJOP SUP	G3	III	1	B 24	237	81	6	-237	581	194	Lithic
EJOP SUP	EJOP SUP	G4				237	88	18	-237	588	282	Lithic
EJOP SUP	EJOP SUP	G4	II	13	B 24	237	89	18	-237	589	282	Lithic
EJOP SUP	EJOP SUP	G4	II	18	B 24	237	91	22	-237	591	278	Lithic
EJOP SUP	EJOP SUP	E4	I-II	2	B 22	238	31	91	-238	331	209	Lithic
EJOP SUP	EJOP SUP	F3	IV	9	B 24	238	35	43	-238	435	157	Lithic
EJOP SUP	EJOP INF	H4	I	1	B 24	238	45	90	-238	645	210	Lithic
EJOP SUP	EJOP	D5	IV	1		238	10	45	-238	210	355	Lithic
EJOP SUP	EJOP	D4	III	3	B 24	238	65	49	-238	265	251	Lithic
EJOP SUP	EJOP SUP	G6	II	3	B 24	238	73	77	-238	573	423	Lithic
EJOP	EJOP	H4	III	6	26	238	76	18	-238	676	282	Lithic
EJOP SUP	EJOP	D4	III	5	B 24	238	79	28	-238	279	272	Lithic
EJOP SUP	EJOP SUP	G4	II	10	B 24	238	88	29	-238	588	271	Lithic
EJOP SUP	EJOP SUP	H6	II	18	24	238	92	66	-238	692	434	Lithic
EJOP SUP	EJOP SUP	H4	I	2	B 24	239	20	100	-239	620	200	Lithic
EJOP SUP	EJOP SUP	G6				239	25	93	-239	525	407	Lithic
EJOP SUP	EJOP SUP	H4	I	3	B 24	239	40	100	-239	640	200	Lithic
EJOP SUP	EJOP SUP	G5	II	13	23	229	70	67	-229	570	333	Lithic
EJOP SUP	EJOP SUP	F3	II	5	B 24	239	51	60	-239	451	140	Lithic
EJOP SUP	EJOP SUP	H6	I	5	24	239	61	74	-239	661	426	Lithic
EJOP SUP	EJOP SUP	F3				239	80	37	-239	480	163	Lithic
EJOP SUP	EJOP SUP	G3		4		240	5	22	-240	505	178	Lithic
EJOP SUP	EJOP SUP	G6	I	4		240	7	81	-240	507	419	Lithic
EJOP SUP	EJOP SUP	E4		1		240	36	89	-240	336	211	Lithic
EJOP SUP	EJOP SUP	H5	I	1	25	240	25	51	-240	625	349	Lithic
EJOP SUP	EJOP	D5	I		S 25	240	39	74	-240	239	326	Lithic
EJOP	EJOP	C3	II	3	25	240	60	73	-240	160	127	Lithic
EJOP SUP	EJOP SUP	H6				240	70	70	-240	670	430	Lithic
EJOP SUP	EJOP	D3	III	1	B 24 - S 25	240	81	34	-240	281	166	Lithic
EJOP SUP	EJOP SUP	F3	II	4	B 24	240	81	59	-240	481	141	Lithic
EJOP SUP	EJOP SUP	F3	II	1	S 25	240	82	73	-240	482	127	Lithic
EJOP SUP	EJOP SUP	H6	II	3	25	240	83	50	-240	683	450	Lithic
EJOP SUP	EJOP SUP	H6				240	83	70	-240	683	430	Lithic
EJOP SUP	EJOP SUP	H6		1	25	242	88	44	-242	688	456	Lithic
EJOP SUP	EJOP SUP	H6				240	91	70	-240	691	430	Lithic
EJOP SUP	EJOP SUP	H6	II	1	S 25	240	96	65	-240	696	435	Lithic
EJOP SUP	EJOP SUP	F6	II	2	S 25	240	98	80	-240	498	420	Lithic
EJOP SUP	EJOP SUP	G6	I	1	25	241	7	82	-241	507	418	Lithic
EJOP SUP	EJOP SUP	F3	IV	2	25	241	12	8	-241	412	192	Lithic
EJOP SUP	EJOP SUP	G6	I	2	S 25	241	34	80	-241	534	420	Lithic
EJOP SUP	EJOP SUP	H6	I	5	25	241	35	96	-241	635	404	Lithic
EJOP SUP	EJOP	D4	I	2	S 25	241	42	79	-241	242	221	Lithic
EJOP SUP	EJOP	G5	I	1	S 25	241	44	93	-241	544	307	Lithic
EJOP SUP	EJOP	D5	III	2	S 25	241	85	9	-241	285	391	Lithic
EJOP SUP	EJOP	D4	III	2	S 25	241	69	48	-241	269	252	Lithic
EJOP SUP	EJOP	D3	III	3	B 24 - S 25	241	71	43	-241	271	157	Lithic
EJOP SUP	EJOP SUP	H6	II	4	S 25	241	72	49	-241	672	451	Lithic
EJOP SUP	EJOP SUP	H6	II		25	241	72	49	-241	672	451	Lithic
EJOP SUP	EJOP SUP	F3	III	4	S 25	241	75	50	-241	475	150	Lithic
EJOP SUP	EJOP SUP	F3	III	5		241	90	49	-241	490	151	Lithic
EJOP SUP	EJOP SUP	F6	II	3	25	241	90	86	-241	490	414	Lithic
EJOP SUP	EJOP SUP	D3	II	2	S 25	241	91	53	-241	291	147	Lithic
EJOP SUP	EJOP SUP	D3	II	3	S 25	241	93	55	-241	293	145	Lithic
EJOP SUP	EJOP SUP	G6	I	5	25	242	2	85	-242	502	415	Lithic
EJOP SUP	EJOP SUP	H3	III-IV	1		242	5	21	-242	605	179	Lithic
EJOP SUP	EJOP SUP	G6	I	3	25	242	6	87	-242	506	413	Lithic
EJOP SUP	EJOP SUP	G6	II	11	S 25	242	49	68	-242	549	432	Lithic
EJOP SUP	EJOP SUP	E4	I	3	S 25	242	49	89	-242	349	211	Lithic
EJOP SUP	EJOP	F5				242	25	5	-242	425	395	Lithic
EJOP SUP	EJOP SUP	D3	II	4	S 25	242	82	47	-242	282	153	Lithic
EJOP SUP	EJOP SUP	H6	III	1	S 25	242	88	44	-242	688	456	Lithic
EJOP SUP	EJOP	D4	I	7	S 25	243	24	95	-243	224	205	Lithic
EJOP SUP	EJOP SUP	E2	IV	2	25	244	0	5	-244	300	95	Lithic
EJOP SUP	EJOP SUP	H6	IV	1	25	244	12	38	-244	612	462	Lithic
EJOP SUP	EJOP	D4	IV	1	25	244	13	16	-244	213	284	Lithic
EJOP	EJOP	F4	I	1	S 25	244	34	66	-244	434	234	Lithic
EJOP SUP	EJOP SUP	H6	IV	2	25	244	39	36	-244	639	464	Lithic
EJOP	EJOP	H5	IV	3	S 25	244	37	26	-244	637	374	Lithic
EJOP SUP	EJOP	D5	II	10	S 25	244	61	65	-244	261	335	Lithic
EJOP SUP	EJOP SUP	G5	II	5	B 24 - B 26	244	78	73	-244	578	327	Lithic
EJOP	EJOP	C3	III	5	S5	244	61	74	-244	161	126	Lithic
EJOP SUP	EJOP SUP	H6		2	S 25	244	87	34	-244	687	466	Lithic
EJOP SUP	EJOP SUP	F3	II	3	S 25	244	89	86	-244	489	114	Lithic
EJOP SUP	EJOP SUP	F3	II	5	S 25	244	93	80	-244	493	120	Lithic
EJOP SUP	EJOP SUP	H6	II	2	S 25	244	100	50	-244	700	450	Lithic
EJOP SUP	EJOP	G6	I	6	S 25	245	12	74	-245	512	426	Lithic
EJOP SUP	EJOP SUP	G6	I	7	25	245	12	77	-245	512	423	Lithic
EJOP SUP	EJOP SUP	E2	IV	4	25	245	25	9	-245	325	91	Lithic
EJOP SUP	EJOP SUP	H6	IV	4	25	245	26	40	-245	626	460	Lithic
EJOP SUP	EJOP	D5	IV	1	S 25	245	19	45	-245	219	355	Lithic
EJOP SUP	EJOP	D5	IV	1	S 25	245	25	35	-245	225	365	Lithic
EJOP SUP	EJOP	D5	IV	2	S 25	245	27	41	-245	227	359	Lithic
EJOP SUP	EJOP	D5	II	11	S 25	245	51	66	-245	251	334	Lithic
EJOP SUP	EJOP	E5	II	5	25	245	63	73	-245	363	327	Lithic
EJOP SUP	EJOP SUP	F6	II	5	S 25	245	80	82	-245	480	418	Lithic
EJOP SUP	EJOP SUP	F6				245	80	82	-245	480	418	Lithic
EJOP SUP	EJOP SUP	F6	II	6	25	245	80	85	-245	480	415	Lithic
EJOP SUP	EJOP SUP	F4	II	7	S 25	245	81	85	-245	481	215	Lithic
EJOP SUP	EJOP SUP	F6	II	7	S 25	245	81	85	-245	481	415	Lithic
EJOP SUP	EJOP SUP	F6	II	4	S 25	245	87	71	-245	487	429	Lithic
EJOP SUP	EJOP SUP	H6	III	4	25	245	88	16	-245	688	484	Lithic
EJOP SUP	EJOP SUP	H6		4	25	245	88	16	-245	688	484	Lithic
EJOP SUP	EJOP SUP	H6	III	5	25	245	92	28	-245	692	472	Lithic
EJOP SUP	EJOP SUP	H6	IV	1	25	246	0	45	-246	600	455	Lithic
EJOP SUP	EJOP SUP	E2	IV	7	B 25	246	8	9	-246	308	91	Lithic
EJOP SUP	EJOP SUP	E2	IV	8	25	246	9	13	-246	309	87	Lithic
EJOP SUP	EJOP SUP	D3	I		B 25	246	18	64	-246	218	136	Lithic
EJOP SUP	EJOP	D3	IV	3	B 25	246	19	31	-246	219	169	Lithic
EJOP SUP	EJOP SUP	D3	IV	2	B 25	246	25	27	-246	225	173	Lithic
EJOP SUP	EJOP SUP	H6		8	25	246	26	69	-246	626	431	Lithic
EJOP SUP	EJOP SUP	G3	I	2	25	246	39	52	-246	539	148	Lithic
EJOP SUP	EJOP SUP	D3	II	1		246	48	80	-246	248	120	Lithic
EJOP SUP	EJOP SUP	H5		1	B 22	246	48	83	-246	648	317	Lithic
EJOP SUP	EJOP	E5	II	6	25	246	60	75	-246	360	325	Lithic
EJOP SUP	EJOP	E5	III-IV	1	25	246	69	10	-246	369	390	Lithic
EJOP SUP	EJOP	E5	III-IV	2	25	246	78	14	-246	378	386	Lithic
EJOP SUP	EJOP SUP	D3	II	4	B 25	246	73	45	-246	273	155	Lithic
EJOP SUP	EJOP SUP	G6	I	11	B 24 - B 26	246	78	78	-246	578	422	Lithic
EJOP SUP	EJOP SUP	G6	II	6	B 24 - B 26	246	80	58	-246	580	442	Lithic
EJOP SUP	EJOP SUP	F3	II	1	B 25	246	83	90	-246	483	110	Lithic
EJOP SUP	EJOP SUP	G3	I	3	25	247	2	62	-247	502	138	Lithic
EJOP SUP	EJOP SUP	G6		6		247	2	63	-247	502	437	Lithic
EJOP SUP	EJOP	D3	IV	2	B 25	247	3	37	-247	203	163	Lithic
EJOP SUP	EJOP SUP	G6	I	1	B 25	247	6	50	-247	506	450	Lithic
EJOP SUP	EJOP	D3	IV	1	25	247	8	44	-247	208	156	Lithic
EJOP SUP	EJOP SUP	D3	I	1		247	14	63	-247	214	137	Lithic
EJOP SUP	EJOP SUP	E2	IV	6	25	247	23	13	-247	323	87	Lithic
EJOP SUP	EJOP SUP	D3	I	4		247	23	69	-247	223	131	Lithic
EJOP SUP	EJOP	D3	IV	6	B 25	247	31	43	-247	231	157	Lithic
EJOP SUP	EJOP SUP	E2	IV	5	25	247	33	24	-247	333	76	Lithic
EJOP SUP	EJOP SUP	H6	IV	2	B 25	247	35	33	-247	635	467	Lithic
EJOP SUP	EJOP SUP	D3	II	6	B 25	247	56	69	-247	256	131	Lithic
EJOP SUP	EJOP	E5	II	2	B 25	247	97	81	-247	397	319	Lithic
EJOP SUP	EJOP SUP	D3	II	2	B 25	247	60	57	-247	260	143	Lithic
EJOP SUP	EJOP	D3	II	7	B 25	247	69	82	-247	269	118	Lithic
EJOP SUP	EJOP SUP	D3	II	2	B 25	247	72	78	-247	272	122	Lithic
EJOP SUP	EJOP SUP	H6	III	1	20-25	247	78	20	-247	678	480	Lithic
EJOP SUP	EJOP SUP	G3	I	4	25	248	2	71	-248	502	129	Lithic
EJOP SUP	EJOP	D3	IV	7	B 25	248	13	35	-248	213	165	Lithic
EJOP SUP	EJOP SUP	D3	IV	4	B 25	248	22	48	-248	222	152	Lithic
EJOP SUP	EJOP	E5	II	4	25	248	75	53	-248	375	347	Lithic
EJOP SUP	EJOP	E5	III	2	B 25	248	87	31	-248	387	369	Lithic
EJOP SUP	EJOP	E5	III	12	B 25	248	90	25	-248	390	375	Lithic
EJOP INF	EJOP INF	D3	II	1	B 25	248	64	60	-248	264	140	Lithic
EJOP SUP	EJOP SUP	H6	III	2	S 21	248	87	21	-248	687	479	Lithic
EJOP SUP	EJOP SUP	D3	I	7	B 25	249	1	80	-249	201	120	Lithic
EJOP SUP	EJOP SUP	D3	I	6	B 23	249	7	70	-249	207	130	Lithic
EJOP SUP	EJOP SUP	H6	I	10	25	249	17	78	-249	617	422	Lithic
EJOP SUP	EJOP SUP	D3	I	5	B 25	249	19	85	-249	219	115	Lithic
EJOP SUP	EJOP SUP	G6	I	3	B 25	249	26	50	-249	526	450	Lithic
EJOP SUP	EJOP SUP	G6	I	4	B 25	249	31	57	-249	531	443	Lithic
EJOP INF	EJOP INF	H4	I	1	B 25	249	34	73	-249	634	227	Lithic
EJOP SUP	EJOP SUP	D3		5		249	44	77	-249	244	123	Lithic
EJOP	EJOP	C3	II	7	25	249	51	80	-249	151	120	Lithic
EJOP SUP	EJOP	E5	III	6	B 25	249	58	35	-249	358	365	Lithic
EJOP SUP	EJOP	E5	III	8	B 25	249	74	37	-249	374	363	Lithic
EJOP SUP	EJOP	E5	III	9	B 25	249	76	33	-249	376	367	Lithic
EJOP SUP	EJOP	E5	III	13	B 25	249	87	25	-249	387	375	Lithic
EJOP SUP	EJOP SUP	F6	II	3	B 25	249	62	83	-249	462	417	Lithic
EJOP SUP	EJOP SUP	F6				249	76	82	-249	476	418	Lithic
EJOP SUP	EJOP SUP	F6	II	12	B 25	249	92	89	-249	492	411	Lithic
EJOP SUP	EJOP SUP	G6	I	8	B 25	250	18	62	-250	518	438	Lithic
EJOP SUP	EJOP SUP	F6	I	2	28	250	21	74	-250	421	426	Lithic
EJOP SUP	EJOP SUP	F6	II	3	S 26	250	30	80	-250	430	420	Lithic
EJOP SUP	EJOP SUP	F6	I	3	28	250	33	86	-250	433	414	Lithic
EJOP SUP	EJOP SUP	F6	I	1	250-260	250	34	93	-250	434	407	Lithic
EJOP INF	EJOP	H4	I	1	S 26	250	41	81	-250	641	219	Lithic
EJOP SUP	EJOP SUP	G3	IV		25	250	48	45	-250	548	155	Lithic
EJOP	EJOP	C3	II	8	25	250	54	94	-250	154	106	Lithic
EJOP SUP	EJOP SUP	F6	II	8	S 26	250	57	98	-250	457	402	Lithic
EJOP SUP	EJOP SUP	D5	I	2	26	250	21	74	-250	221	326	Lithic
EJOP SUP	EJOP SUP	H5	IV	1	S 26	250	53	6	-250	653	394	Lithic
EJOP SUP	EJOP	E5	III	5	B 25	250	58	21	-250	358	379	Lithic
EJOP SUP	EJOP	F6	II	7	S 26	250	63	84	-250	463	416	Lithic
EJOP SUP	EJOP SUP	F6		6	26	250	66	89	-250	466	411	Lithic
EJOP SUP	EJOP SUP	F6		5		250	70	82	-250	470	418	Lithic
EJOP SUP	EJOP SUP	E5	IV	3	S 26	251	32	28	-251	332	372	Lithic
EJOP SUP	EJOP SUP	E5	IV	2	S 26	251	46	14	-251	346	386	Lithic
EJOP SUP	EJOP	E5	III	2	S 26	251	80	36	-251	380	364	Lithic
EJOP SUP	EJOP SUP	E5	III	9	250-255	251	95	8	-251	395	392	Lithic
EJOP SUP	EJOP SUP	F6	II	16	S 26	251	66	91	-251	466	409	Lithic
EJOP SUP	EJOP	F6	II	2	S 26	251	86	54	-251	486	446	Lithic
EJOP SUP	EJOP SUP	F6	II	2	S 26	251	94	79	-251	494	421	Lithic
EJOP	EJOP	C3	II	1	26	251	94	90	-251	194	110	Lithic
EJOP	EJOP	H7	I-II	1	26	251	100	70	-251	700	530	Lithic
EJOP INF	EJOP SUP	E4	I-II	2	25	259	4	100	-259	304	200	Lithic
EJOP SUP	EJOP SUP	H6	IV	2	26	252	10	27	-252	610	473	Lithic
EJOP SUP	EJOP SUP	H6	IV	3	S 26	252	27	38	-252	627	462	Lithic
EJOP SUP	EJOP SUP	E2	IV	8	26 - 27	252	32	16	-252	332	84	Lithic
EJOP SUP	EJOP SUP	E2				252	32	16	-252	332	84	Lithic
EJOP INF	EJOP INF BASE	I4	II	3	26	252	35	84	-252	735	216	Lithic
EJOP	EJOP	C3	I	1	S 26	252	40	92	-252	140	108	Lithic
EJOP SUP	EJOP SUP	E6	I	1	S 26	252	47	93	-252	347	407	Lithic
EJOP SUP	EJOP SUP	F6				252	58	74	-252	458	426	Lithic
EJOP SUP	EJOP SUP	E5	IV	6	S 26	252	9	45	-252	309	355	Lithic
EJOP INF	EJOP SUP	G5	IV	4	S 26	252	32	24	-252	532	376	Lithic
EJOP SUP	EJOP	E5	III	4	S 26	252	76	18	-252	376	382	Lithic
EJOP SUP	EJOP	D5	III	1	S 26	252	79	37	-252	279	363	Lithic
EJOP SUP	EJOP	D5	III	3	S 26	252	97	47	-252	297	353	Lithic
EJOP SUP	EJOP SUP	G6	II	7	B 24 - B 26	252	74	52	-252	574	448	Lithic
EJOP SUP	EJOP SUP	F6				252	74	88	-252	474	412	Lithic
EJOP	EJOP	C3	II	2	26	252	96	88	-252	196	112	Lithic
EJOP SUP	EJOP SUP	E6	I	2	S 26	253	30	95	-253	330	405	Lithic
EJOP	EJOP	C3	I	2	S 26	253	50	63	-253	150	137	Lithic
EJOP	EJOP	E4	II	1	S 26	253	67	58	-253	367	242	Lithic
EJOP	EJOP	G5	IV	9	S 24	253	7	38	-253	507	362	Lithic
EJOP SUP	EJOP SUP	E5	IV	9	S 26	253	17	20	-253	317	380	Lithic
EJOP SUP	EJOP SUP	E5	IV	17	20	253	17	20	-253	317	380	Lithic
EJOP SUP	EJOP	E5	III	6	S 26	253	60	25	-253	360	375	Lithic
EJOP SUP	EJOP	E5	III	20	S 26	253	96	2	-253	396	398	Lithic
EJOP SUP	EJOP SUP	H6	IV	2	S 26	254	22	26	-254	622	474	Lithic
EJOP INF	EJOP INF	F4	I-II	1	B 25 - 26	254	59	82	-254	459	218	Lithic
EJOP SUP	EJOP SUP	F6				254	64	77	-254	464	423	Lithic
EJOP SUP	EJOP SUP	E5	III	13	250-255	254	61	19	-254	361	381	Lithic
EJOP SUP	EJOP	E5	III	16	S 26	254	72	10	-254	372	390	Lithic
EJOP SUP	EJOP	E5	III	18	S 26	254	75	12	-254	375	388	Lithic
EJOP SUP	EJOP	E5	III	17	S 26	254	80	5	-254	380	395	Lithic
EJOP SUP	EJOP	E5	III	19	S 26	254	86	5	-254	386	395	Lithic
EJOP INF	EJOP INF	D4	II	1	26	254	80	96	-254	280	204	Lithic
EJOP INF	EJOP	D4	II-III	2		254	88	77	-254	288	223	Lithic
EJOP	EJOP	H7	I-II	3	26	254	90	84	-254	690	516	Lithic
EJOP SUP	EJOP SUP	H6	IV	13	26	255	0	7	-255	600	493	Lithic
EJOP SUP	EJOP	E6	I	5	B 27	255	5	62	-255	305	438	Lithic
EJOP SUP	EJOP SUP	F6	I		26	255	5	82	-255	405	418	Lithic
EJOP INF	EJOP SUP	I4	IV	3	26	255	12	33	-255	712	267	Lithic
EJOP INF	EJOP INF BASE	I4	I	2	26	255	23	69	-255	723	231	Lithic
EJOP SUP	EJOP SUP	G6	II	1	B 24 - B 26	255	63	76	-255	563	424	Lithic
EJOP INF	EJOP INF BASE	H5	I	2	26	255	2	87	-255	602	313	Lithic
EJOP SUP	EJOP	D5	IV	12	26	255	19	47	-255	219	353	Lithic
EJOP	EJOP	F5	IV	2	26	255	24	2	-255	424	398	Lithic
EJOP SUP	EJOP SUP	E5	IV	11	S 26	255	47	11	-255	347	389	Lithic
EJOP SUP	EJOP	E5	III	15	S 26	255	50	14	-255	350	386	Lithic
EJOP SUP	EJOP	E5	III	11	S 26	255	55	9	-255	355	391	Lithic
EJOP INF	EJOP SUP	G5	II	1	24-26	255	63	66	-255	563	334	Lithic
EJOP SUP	EJOP	E6	II	1	B 26	255	74	88	-255	374	412	Lithic
EJOP SUP	EJOP	E5	II	4	B 24	255	79	26	-255	379	374	Lithic
EJOP INF	EJOP INF	D3	II	3	B 26	255.5	100	77	-255.5	300	123	Lithic
EJOP INF	EJOP INF BASE	I4	I	1	26	256	0	64	-256	700	236	Lithic
EJOP INF	EJOP INF BASE	I4	IV	2	B 25 -26 - S 37	256	18	45	-256	718	255	Lithic
EJOP INF	EJOP INF BASE	I4	IV	1	B 25 - 26 - S 27	256	31	43	-256	731	257	Lithic
EJOP	EJOP	E4	I - IV	1	B 26 - S 27	256	32	28	-256	332	272	Lithic
EJOP	EJOP	C3	I	2	B 26	256	42	86	-256	142	114	Lithic
EJOP INF	EJOP SUP	H4	III	1	26	256	52	19	-256	652	281	Lithic
EJOP SUP	EJOP	E6	II	2	B 26	256	57	98	-256	357	402	Lithic
EJOP INF	EJOP INF BASE	H5	I	5	26	256	2	95	-256	602	305	Lithic
EJOP INF	EJOP INF BASE	H5	I	1	26	256	37	87	-256	637	313	Lithic
EJOP SUP	EJOP	E5	III	7	B 26	256	50	16	-256	350	384	Lithic
EJOP	EJOP	G5	III	3	B 26	256	61	6	-256	561	394	Lithic
EJOP SUP	EJOP	E5	III	2	B 26	256	70	7	-256	370	393	Lithic
EJOP SUP	EJOP	E5	III	6	B 26	256	73	4	-256	373	396	Lithic
EJOP SUP	EJOP	D5	III	5	B 26	256	83	35	-256	283	365	Lithic
EJOP SUP	EJOP SUP	F6	II	2	B 26	256	78	67	-256	478	433	Lithic
EJOP SUP	EJOP SUP	F6	III	1	B 26	256	86	39	-256	486	461	Lithic
EJOP SUP	EJOP	E6	II	8	B 26	256	95	95	-256	395	405	Lithic
EJOP	EJOP	C3	I	1	B 26	256	96	54	-256	196	146	Lithic
EJOP INF	EJOP INF	D3	II	1	B 26	256.5	77	70	-256.5	277	130	Lithic
EJOP INF	EJOP INF	G6	IV	1	B 28 - S 30	257	3	21	-257	503	479	Lithic
EJOP INF	EJOP INF BASE	I4	IV	3	B 25 -26 - S 37	257	28	13	-257	728	287	Lithic
EJOP SUP	EJOP SUP	F6		1	26	257	52	70	-257	452	430	Lithic
EJOP SUP	EJOP SUP	E5	IV	4	B 26	257	8	36	-257	308	364	Lithic
EJOP SUP	EJOP	E5	IV	3	B 26	257	14	21	-257	314	379	Lithic
EJOP SUP	EJOP SUP	E5	IV	5	B 26	257	30	4	-257	330	396	Lithic
EJOP INF	EJOP INF BASE	H5	I	6	26	257	42	51	-257	642	349	Lithic
EJOP SUP	EJOP	D5	III	7	26	257	50	34	-257	250	366	Lithic
EJOP	EJOP	D5	II	1	28	257	60	73	-257	260	327	Lithic
EJOP INF	EJOP INF	G5	II	5	B 26	257	99	96	-257	599	304	Lithic
EJOP SUP	EJOP SUP	G6	III	1	26-29	257	88	40	-257	588	460	Lithic
EJOP INF	EJOP INF BASE	H4	II	1	26	257	95	78	-257	695	222	Lithic
EJOP INF	EJOP INF	H4	III	5	26	257	97	49	-257	697	251	Lithic
EJOP INF	EJOP INF	D3				257.5	53	92	-257.5	253	108	Lithic
EJOP SUP	EJOP SUP	H6	IV	2	B 26	258	6	7	-258	606	493	Lithic
EJOP SUP	EJOP SUP	H6				258	6	7	-258	606	493	Lithic
EJOP	EJOP	C3	I	3	26	258	39	76	-258	139	124	Lithic
EJOP SUP	EJOP SUP	E6	I	1	255-260	258	40	88	-258	340	412	Lithic
EJOP INF	EJOP INF	F4	II	1	26	258	67	37	-258	467	263	Lithic
EJOP INF	EJOP	H4	III	6	26	258	76	18	-258	676	282	Lithic
EJOP SUP	EJOP SUP	E5	IV	1	B 26	258	8	9	-258	308	391	Lithic
EJOP SUP	EJOP	D5	IV	13	26	258	10	36	-258	210	364	Lithic
EJOP INF	EJOP INF BASE	H5		4	26	258	30	97	-258	630	303	Lithic
EJOP INF	EJOP	D4	IV	4		258	97	94	-258	297	206	Lithic
EJOP INF	EJOP	F4	I-IV	1	B 26	258	98	2	-258	498	298	Lithic
EJOP	EJOP	C3	I	5	B 26	259	2	81	-259	102	119	Lithic
EJOP SUP	EJOP	E6	I	6	B 26	259	3	90	-259	303	410	Lithic
EJOP INF	EJOP	D4	I	4	26	259	6	54	-259	206	246	Lithic
EJOP INF	EJOP	D4	IV	4	26	259	31	50	-259	231	250	Lithic
EJOP SUP	EJOP SUP	E6	I	4	B 26	259	37	84	-259	337	416	Lithic
EJOP INF	EJOP	D3	IV	3	26	259	40	21	-259	240	179	Lithic
EJOP INF	EJOP	D4	I	5	26	259	46	66	-259	246	234	Lithic
EJOP INF	EJOP	D4	I	6	26	259	47	65	-259	247	235	Lithic
EJOP INF	EJOP	D4	IV	2	26	259	50	49	-259	250	251	Lithic
EJOP SUP	EJOP	E6	II	3	B 26	259	60	99	-259	360	401	Lithic
EJOP SUP	EJOP	E6	II	6	B 26	259	75	95	-259	375	405	Lithic
EJOP	EJOP		II	6	26	259	75	95	-259	?	#VALUE!	Lithic
EJOP	EJOP	E6	II	9	B 26	259	77	87	-259	377	413	Lithic
EJOP SUP	EJOP	D5	IV	5	26	259	40	21	-259	240	379	Lithic
EJOP SUP	EJOP SUP	E6	III	7	255-260	259	82	88	-259	382	412	Lithic
EJOP SUP	EJOP	E6	II	4	B 26	259	87	80	-259	387	420	Lithic
EJOP SUP	EJOP SUP	E6				260	47	89	-260	347	411	Lithic
EJOP INF	EJOP SUP	E4	I-II	5	25	260	78	98	-260	378	202	Lithic
EJOP SUP	EJOP SUP	E5	II	6	B 26	260	14	12	-260	314	388	Lithic
EJOP SUP	EJOP	D5	IV	5	S 27	260	32	8	-260	232	392	Lithic
EJOP INF	EJOP INF BASE	H5	II	2	B 26 - S 27	260	51	58	-260	651	342	Lithic
EJOP	EJOP	D5	III	2	B 26	260	72	19	-260	272	381	Lithic
EJOP SUP	EJOP	E6	II	11	B 26	260	80	84	-260	380	416	Lithic
EJOP INF	EJOP INF	E4	II?	4	25	261	2	96	-261	302	204	Lithic
EJOP INF	EJOP SUP	F4		4	25	261	2	96	-261	402	204	Lithic
EJOP INF	EJOP INF	E4	I - II	3	23	261	5	93	-261	305	207	Lithic
EJOP SUP	EJOP SUP	E6	I	3	S 27	261	19	90	-261	319	410	Lithic
EJOP INF	EJOP INF BASE	H4	I	5	27	261	24	68	-261	624	232	Lithic
EJOP INF	EJOP INF BASE	H4	I	1	27	261	45	70	-261	645	230	Lithic
EJOP INF	EJOP	D4	I-IV	1	S 27	261	50	2	-261	250	298	Lithic
EJOP SUP	EJOP	E6	II	9	S 27	261	55	84	-261	355	416	Lithic
EJOP INF	EJOP	E4	III	2	S 27	261	60	77	-261	360	223	Lithic
EJOP	EJOP	C3	II	2	27	261	66	60	-261	166	140	Lithic
EJOP INF	EJOP	D4	II-III	1	S 27	261	73	43	-261	273	257	Lithic
EJOP INF	EJOP INF	E3	III	1	26	261	80	48	-261	380	152	Lithic
EJOP SUP	EJOP	D5	IV	3	S 27	261	28	5	-261	228	395	Lithic
EJOP	EJOP	H7	I-II	2	26	261	83	78	-261	683	522	Lithic
EJOP SUP	EJOP	E6	II	1	S 27	261	92	75	-261	392	425	Lithic
EJOP INF	EJOP INF	E3	III	2	26	261	95	7	-261	395	193	Lithic
EJOP INF	EJOP INF	E4	I - II	6	B 25	261	98	25	-261	398	275	Lithic
EJOP INF	EJOP	E4	I-IV	5	S 27	262	22	52	-262	322	248	Lithic
EJOP INF	EJOP	E4	I-IV	6	B 26 - S 27	262	34	52	-262	334	248	Lithic
EJOP INF	EJOP INF BASE	H4	I	2	27	262	43	58	-262	643	242	Lithic
EJOP INF	EJOP	G4	I-IV	3	B 26 - S 27	262	50	70	-262	550	230	Lithic
EJOP SUP	EJOP	E6	II	2	S 27	262	59	67	-262	359	433	Lithic
EJOP SUP	EJOP	E6	II	2	S 27	262	59	68	-262	359	432	Lithic
EJOP INF	EJOP	E4	III	3	S 27	262	61	75	-262	361	225	Lithic
EJOP SUP	EJOP SUP	F6	III	1	S 27	262	75	37	-262	475	463	Lithic
EJOP INF	EJOP INF BASE	H5	II	2	S 27	262	73	92	-262	673	308	Lithic
EJOP INF	EJOP INF	E4				262	100	98	-262	400	202	Lithic
EJOP SUP	EJOP SUP	E6				263	4	94	-263	304	406	Lithic
EJOP INF	EJOP INF BASE	H4	I	7	27	263	25	77	-263	625	223	Lithic
EJOP INF	EJOP INF	H4				263	30	75	-263	630	225	Lithic
EJOP INF	EJOP INF	H6	I	6	27	263	30	75	-263	630	425	Lithic
EJOP SUP	EJOP SUP	F6	I	1	S 27	263	32	52	-263	432	448	Lithic
EJOP INF	EJOP INF	H4	I	3	27	263	39	71	-263	639	229	Lithic
EJOP INF	EJOP	D4	I-IV	7	S 27	263	49	47	-263	249	253	Lithic
EJOP INF	EJOP	D4	I	3	S 27	263	50	59	-263	250	241	Lithic
EJOP INF	EJOP	D4	II	2	S 27	263	50	78	-263	250	222	Lithic
EJOP INF	EJOP INF BASE	H4	II	4	S 27	263	55	76	-263	655	224	Lithic
EJOP	EJOP	D5	IV	1	S 27	263	16	18	-263	216	382	Lithic
EJOP INF	EJOP	D5	I	1	27	263	28	79	-263	228	321	Lithic
EJOP INF	EJOP INF BASE	H5	II	4	S 27	263	55	76	-263	655	324	Lithic
EJOP SUP	EJOP SUP	F6	III	2	S 27	263	96	25	-263	496	475	Lithic
EJOP INF	EJOP	E4	I-IV	8	B 26 - S 27	264	2	8	-264	302	292	Lithic
EJOP SUP	EJOP SUP	F6	I	3	S 27	264	3	57	-264	403	443	Lithic
EJOP INF	EJOP INF	D4	I	1	S 27	264	4	95	-264	204	205	Lithic
EJOP INF	EJOP	E4	I-IV	18	B 26 - S 27	264	8	60	-264	308	240	Lithic
EJOP INF	EJOP	D4	I-IV	6	S 27	264	14	35	-264	214	265	Lithic
EJOP INF	EJOP	D4	I-III	3	S 24	264	18	7	-264	218	293	Lithic
EJOP SUP	EJOP SUP	F6	I	5	S 27	264	19	62	-264	419	438	Lithic
EJOP INF	EJOP INF	H6	IV	2	S 27	264	20	0	-264	620	500	Lithic
EJOP INF	EJOP	D4	I-IV	4	S 27	264	40	20	-264	240	280	Lithic
EJOP INF	EJOP INF	D4	II-III	11	S 27	264	55	14	-264	255	286	Lithic
EJOP INF	EJOP	D4	II-III	9	S 27	264	57	21	-264	257	279	Lithic
EJOP SUP	EJOP	E6	II	10	S 27	264	58	77	-264	358	423	Lithic
EJOP INF	EJOP	D4	II-III	10	S 27	264	59	38	-264	259	262	Lithic
EJOP INF	EJOP	D4	II-III	7	S 27	264	63	13	-264	263	287	Lithic
EJOP SUP	EJOP	E6	II	4	S 27	264	64	69	-264	364	431	Lithic
EJOP INF	EJOP	D4	II-III	4	S 27	264	68	77	-264	268	223	Lithic
EJOP INF	EJOP	D4	II-III	6	S 27	264	69	32	-264	269	268	Lithic
EJOP INF	EJOP	E5	II	1	B 26 - S 27	264	95	75	-264	395	325	Lithic
EJOP INF	EJOP	D4	II-III	2	S 27	264	84	49	-264	284	251	Lithic
EJOP SUP	EJOP SUP	E6	I	6	S 27	265	3	96	-265	303	404	Lithic
EJOP SUP	EJOP SUP	F6	I	5	B 27	265	5	62	-265	405	438	Lithic
EJOP INF	EJOP SUP	D3	I	4	S 27	265	9	55	-265	209	145	Lithic
EJOP INF	EJOP INF	E3				265	10	19	-265	310	181	Lithic
EJOP SUP	EJOP SUP	F6	I	2	S 27	265	14	51	-265	414	449	Lithic
EJOP INF	EJOP	E4	I-IV	15	B 26 - S 27	265	30	23	-265	330	277	Lithic
EJOP SUP	EJOP SUP	E6	I	5	S 27	265	34	76	-265	334	424	Lithic
EJOP INF	EJOP	E4	I-IV	16	B 26 - S 27	265	37	22	-265	337	278	Lithic
EJOP INF	EJOP	E4	I-IV	7	B 26 - S 27	265	38	16	-265	338	284	Lithic
EJOP SUP	EJOP	E6	II	12	S 27	265	53	71	-265	353	429	Lithic
EJOP INF	EJOP INF	G3	III	1	27	265	71	47	-265	571	153	Lithic
EJOP SUP	EJOP	E6	II	13	S 27	265	73	63	-265	373	437	Lithic
EJOP SUP	EJOP SUP	F6	III	1	27	265	75	22	-265	475	478	Lithic
EJOP	EJOP	C3	II	4	26	265	81	51	-265	181	149	Lithic
EJOP	EJOP	D5	IV	4	B 27	265	9	7	-265	209	393	Lithic
EJOP INF	EJOP	F5	I	1	B 27	265	20	100	-265	420	300	Lithic
EJOP	EJOP	D5	IV	8	S 27	265	28	24	-265	228	376	Lithic
EJOP INF	EJOP SUP	I5		13	27	265	30	9	-265	730	391	Lithic
EJOP	EJOP	D5	IV	7	S 27	265	41	5	-265	241	395	Lithic
EJOP	EJOP	D5	III	10	S 28	265	75	28	-265	275	372	Lithic
EJOP SUP	EJOP SUP	E6	I	4	B 27	266	14	65	-266	314	435	Lithic
EJOP INF	EJOP INF BASE	D4	IV	1	B 27	266	22	20	-266	222	280	Lithic
EJOP INF	EJOP INF	E3	IV	1	B 27	266	22	20	-266	322	180	Lithic
EJOP SUP	EJOP SUP	E6	I	2	B 27	266	38	75	-266	338	425	Lithic
EJOP SUP	EJOP SUP	E6		2	27	266	38	75	-266	338	425	Lithic
EJOP SUP	EJOP	E6	II	3	B 27	266	39	68	-266	339	432	Lithic
EJOP SUP	EJOP SUP	E6	II	1	B 27	266	43	84	-266	343	416	Lithic
EJOP INF	EJOP SUP	E5	I	1	27	266	21	87	-266	321	313	Lithic
EJOP INF	EJOP	D5	I	5	27	266	50	93	-266	250	307	Lithic
EJOP INF	EJOP INF BASE	H5	III	3	S 27	266	99	3	-266	699	397	Lithic
EJOP	EJOP	C3	II	2	27	266	98	66	-266	198	134	Lithic
EJOP INF	EJOP INF	E3	IV	2	B 27	267	10	19	-267	310	181	Lithic
EJOP SUP	EJOP SUP	E6	I	7	B 27	267	14	73	-267	314	427	Lithic
EJOP SUP	EJOP SUP	F6	I	2	B 27	267	28	61	-267	428	439	Lithic
EJOP SUP	EJOP SUP	E6	I	6	B 27	267	42	77	-267	342	423	Lithic
EJOP INF	EJOP INF	E3	IV	3	B 27	268	1	18	-268	301	182	Lithic
EJOP SUP	EJOP SUP	E6	I	10	B 27	268	8	64	-268	308	436	Lithic
EJOP INF	EJOP	D5	II	4	27	268	34	80	-268	234	320	Lithic
EJOP INF	EJOP INF	D5				268	94	80	-268	294	320	Lithic
EJOP SUP	EJOP SUP	E6		11	27	269	8	71	-269	308	429	Lithic
EJOP INF	EJOP INF	D4	I	1	B 27	269	14	90	-269	214	210	Lithic
EJOP	EJOP	D6	II	10	S 28	269	60	77	-269	260	423	Lithic
EJOP	EJOP	F6	III	6	B 27	269	81	4	-269	481	496	Lithic
EJOP INF	EJOP INF BASE	H6	II	1	B 27	269	81	73	-269	681	427	Lithic
EJOP INF	EJOP INF	E5	I	1	B 27	269	24	69	-269	324	331	Lithic
EJOP INF	EJOP	D5	I	3	27	269	26	50	-269	226	350	Lithic
EJOP INF	EJOP	D5	I	4	28	269	40	91	-269	240	309	Lithic
EJOP	EJOP	F6				269	91	14	-269	491	486	Lithic
EJOP SUP	EJOP	E6	II	4	B 27	269	91	51	-269	391	449	Lithic
EJOP INF	EJOP	D5	II	3	27	269	93	80	-269	293	320	Lithic
EJOP INF	EJOP INF	E3	III	5	26	269	100	20	-269	400	180	Lithic
EJOP SUP	EJOP SUP	E6	I	1	S 23	270	15	53	-270	315	447	Lithic
EJOP INF	EJOP INF BASE	H6	II	4	B 27	270	81	81	-270	681	419	Lithic
EJOP	EJOP	C3	II	3	27	270	83	52	-270	183	148	Lithic
EJOP INF	EJOP INF	E5	I-IV	1	S 27	270	2	63	-270	302	337	Lithic
EJOP INF	EJOP INF	E3	III	4	26	270	94	20	-270	394	180	Lithic
EJOP INF	EJOP INF BASE	H3	III-IV	1	B 27 - 28	271	16	1	-271	616	199	Lithic
EJOP	EJOP	D6	II	4	S 28	271	89	90	-271	289	410	Lithic
EJOP INF	EJOP	D5	I-II	13	S 28	271	9	60	-271	209	340	Lithic
EJOP INF	EJOP	D5	I-II	12	S 23	271	10	60	-271	210	340	Lithic
EJOP INF	EJOP INF	E5	I-IV	2	S 28	271	15	30	-271	315	370	Lithic
EJOP INF	EJOP INF	E5	I-IV	3	S 28	271	20	28	-271	320	372	Lithic
EJOP INF	EJOP	D5	I-II	10	S 28	271	54	56	-271	254	344	Lithic
EJOP INF	EJOP	D5	I-II	11	S 28	271	57	71	-271	257	329	Lithic
EJOP INF	EJOP	D5	I-II	9	S 28	271	71	74	-271	271	326	Lithic
EJOP INF	EJOP	D5	I-II	2	S 28	271	83	91	-271	283	309	Lithic
EJOP SUP	EJOP SUP	E6	I	3	28	272	1	50	-272	301	450	Lithic
EJOP INF	EJOP INF	H6	II	5	B 27	272	56	82	-272	656	418	Lithic
EJOP INF	EJOP	D5	I-II	5	S 28	272	70	76	-272	270	324	Lithic
EJOP INF	EJOP	D5	I-II	8	S 28	272	72	50	-272	272	350	Lithic
EJOP INF	EJOP	D5	I - II	1	S 29	272	95	75	-272	295	325	Lithic
EJOP	EJOP	E6	IV	3	S 28	273	28	1	-273	328	499	Lithic
EJOP	EJOP	F6	III	5	S 28	273	28	1	-273	428	499	Lithic
EJOP	EJOP	D6	II	1	S 22	273	68	90	-273	268	410	Lithic
EJOP	EJOP	D6	II	3	S 28	273	87	70	-273	287	430	Lithic
EJOP INF	EJOP	D5	III	1	S 28	273	98	48	-273	298	352	Lithic
EJOP	EJOP	D6	I	1	S 28	274	21	78	-274	221	422	Lithic
EJOP INF	EJOP INF	G3	III	7	S 28	274	60	13	-274	560	187	Lithic
EJOP INF	EJOP INF	E5	I-IV	7	S 28	274	3	25	-274	303	375	Lithic
EJOP INF	EJOP	D5	IV	2	28 - S 29	274	20	24	-274	220	376	Lithic
EJOP	EJOP	F6	IV	6	S 28	275	13	28	-275	413	472	Lithic
EJOP SUP	EJOP SUP	E6	I	2	S 28	275	22	50	-275	322	450	Lithic
EJOP	EJOP	E6	IV	1	S 28	275	28	30	-275	328	470	Lithic
EJOP	EJOP	E6	IV	16	B 28	276	36	30	-276	336	470	Lithic
EJOP	EJOP	G7	I-II	1	28 - 29	277	20	100	-277	520	500	Lithic
EJOP	EJOP	E6	IV	4	B 28	277	22	36	-277	322	464	Lithic
EJOP SUP	EJOP SUP	E6		1	B 28	277	29	50	-277	329	450	Lithic
EJOP	EJOP	E6	IV	2	B 28	277	32	25	-277	332	475	Lithic
EJOP	EJOP	E6				277	34	67	-277	334	433	Lithic
EJOP	EJOP	E6	III	7	B 28	277	84	67	-277	384	433	Lithic
EJOP	EJOP	E6	III	4	B 28	277	84	83	-277	384	417	Lithic
EJOP SUP	EJOP SUP	H7	I-II	2	28	277	92	58	-277	692	542	Lithic
EJOP	EJOP	E6	III	5	B 28	277	92	89	-277	392	411	Lithic
EJOP INF	EJOP INF	H3	III-IV	2	B 27 - S 28	278	0	4	-278	600	196	Lithic
EJOP	EJOP	E6	IV	6	B 28	278	20	30	-278	320	470	Lithic
EJOP	EJOP	E6	IV	11	B 23	278	43	11	-278	343	489	Lithic
EJOP	EJOP	E6	III	2	B 28	278	54	74	-278	354	426	Lithic
EJOP INF	EJOP	E5	III	1	B 28	278	59	70	-278	359	330	Lithic
EJOP	EJOP	E6	IV	13	B 28	279	16	30	-279	316	470	Lithic
EJOP	EJOP	E6	IV	8	B 28	279	28	17	-279	328	483	Lithic
EJOP	EJOP	F6	IV	2	B 28	279	43	25	-279	443	475	Lithic
EJOP	EJOP	F7				279	67	74	-279	467	526	Lithic
EJOP	EJOP	E6	IV	12	B 28	280	12	23	-280	312	477	Lithic
EJOP INF	EJOP INF	D3	IV	1	B 28	280	12	26	-280	212	174	Lithic
EJOP	EJOP	E6	IV	10	B 28	280	19	24	-280	319	476	Lithic
EJOP	EJOP	D6	I	1	B 28	280	22	60	-280	222	440	Lithic
EJOP	EJOP	D6	IV	5	B 28	280	23	60	-280	223	440	Lithic
EJOP INF	EJOP	E6	IV	9	B 28	280	31	89	-280	331	411	Lithic
EJOP	EJOP	E6	IV	7	B 28	280	32	13	-280	332	487	Lithic
EJOP	EJOP	D6	IV	4	B 28	280	32	45	-280	232	455	Lithic
EJOP	EJOP	E6				280	95	76	-280	395	424	Lithic
EJOP INF	EJOP INF	D3	IV	2	S 29	281	8	19	-281	208	181	Lithic
EJOP	EJOP	D6	I	2	S 29	281	18	57	-281	218	443	Lithic
EJOP	EJOP	F7	I-II	2	30	281	34	75	-281	434	525	Lithic
EJOP	EJOP	E6	IV	4	S 29	281	41	0	-281	341	500	Lithic
EJOP	EJOP	F7	I-III	3	28	281	60	76	-281	460	524	Lithic
EJOP	EJOP	D6	III	3	S 29	281	81	43	-281	281	457	Lithic
EJOP INF	EJOP INF	D5	III	15	B 29	281	79	32	-281	279	368	Lithic
EJOP	EJOP	E6				282	9	20	-282	309	480	Lithic
EJOP INF	EJOP INF	D5	III	5	29	282	82	17	-282	282	383	Lithic
EJOP	EJOP	E6	III	1	29	283	15	4	-283	315	496	Lithic
EJOP	EJOP	D6				283	25	20	-283	225	480	Lithic
EJOP	EJOP	E6	IV	3	S 28	283	32	0	-283	332	500	Lithic
EJOP INF	EJOP INF	D5	III	6	25	283	37	19	-283	237	381	Lithic
EJOP INF	EJOP INF	D5	III	2	B 29	283	58	13	-283	258	387	Lithic
EJOP	EJOP	E7	I	2	S 29	284	20	97	-284	320	503	Lithic
EJOP	EJOP	E7				284	44	100	-284	344	500	Lithic
EJOP	EJOP	E6				284	46	19	-284	346	481	Lithic
EJOP INF	EJOP INF	D5	III	4	29	284	54	21	-284	254	379	Lithic
EJOP	EJOP	C3	I	2	29	285	28	35	-285	128	165	Lithic
EJOP	EJOP	E6	IV	1	B 25	286	5	8	-286	305	492	Lithic
EJOP INF	EJOP	G2	I-IV	18	23	286	33	34	-286	533	66	Lithic
EJOP SUP	EJOP SUP	E7	II	1	29	286	55	95	-286	355	505	Lithic
EJOP INF	EJOP INF	D3	II	1	B 27-28-29	286	80	60	-286	280	140	Lithic
EJOP	EJOP	E7	II	2	29	287	82	88	-287	382	512	Lithic
EJOP INF	EJOP INF	D3	IV	1	B 29 - S 30	288	0	48	-288	200	152	Lithic
EJOP	EJOP	D6	IV	3	29	288	12	29	-288	212	471	Lithic
EJOP SUP	EJOP SUP	E7	I	3	285-290	288	25	93	-288	325	507	Lithic
EJOP SUP	EJOP SUP	E7				288	34	86	-288	334	514	Lithic
EJOP	EJOP	B6	III-IV	1	B 29	288	72	29	-288	72	471	Lithic
EJOP	EJOP	E6	IV	4	B 29	289	8	2	-289	308	498	Lithic
EJOP	EJOP	F7	I-II	2	23	289	70	94	-289	470	506	Lithic
EJOP	EJOP	D6	IV	1	30	290	24	31	-290	224	469	Lithic
EJOP SUP	EJOP SUP	G7	I	1	30	290	39	78	-290	539	522	Lithic
EJOP	EJOP	B6	III-IV	5	B 29	290	60	10	-290	60	490	Lithic
EJOP SUP	EJOP SUP	D7	III	1	B 29	290	76	50	-290	276	550	Lithic
EJOP	EJOP	D6	IV	2	30	291	0	23	-291	200	477	Lithic
EJOP SUP	EJOP SUP	E7	I	2	30	291	17	93	-291	317	507	Lithic
EJOP	EJOP	F7	I-II	2	30	291	34	75	-291	434	525	Lithic
EJOP SUP	EJOP SUP	E7	I	I	S 3O	291	35	90	-291	335	510	Lithic
EJOP	EJOP	E7	II	1	30	291	64	82	-291	364	518	Lithic
EJOP	EJOP	B6	III-IV	3	S 30	291	75	14	-291	75	486	Lithic
EJOP	EJOP	B6	III-IV	5	S 30	291	79	8	-291	79	492	Lithic
EJOP SUP	EJOP SUP	E7	I	3	S 30	292	25	77	-292	325	523	Lithic
EJOP	EJOP	B6	III-IV	1	S 30	292	70	26	-292	70	474	Lithic
EJOP SUP	EJOP SUP	H7	III-IV	7	30	293	48	8	-293	648	592	Lithic
EJOP SUP	EJOP SUP	F7		1		293	56	45	-293	456	555	Lithic
EJOP	EJOP	D7	II	1	30	293	84	75	-293	284	525	Lithic
EJOP	EJOP	D7	II	1	B 30	293	97	87	-293	297	513	Lithic
EJOP SUP	EJOP SUP	D7	IV	2	30	294	8	2	-294	208	598	Lithic
EJOP SUP	EJOP SUP	D7		1	30	294	30	15	-294	230	585	Lithic
EJOP	EJOP	D7	II	3	30	294	57	80	-294	257	520	Lithic
EJOP	EJOP	E7	II	2	30	294	62	76	-294	362	524	Lithic
EJOP	EJOP	E7	III	1	S 30	294	66	34	-294	366	566	Lithic
EJOP	EJOP	E7	II	2	S 30	294	70	32	-294	370	568	Lithic
EJOP	EJOP	E7				294	70	32	-294	370	568	Lithic
EJOP	EJOP	B6				294	92	25	-294	92	475	Lithic
EJOP	EJOP	G7				294	97	3	-294	597	597	Lithic
EJOP	EJOP	D6	III	3	S 30	294	98	37	-294	298	463	Lithic
EJOP	EJOP	G7				295	55	21	-295	555	579	Lithic
EJOP	EJOP	B6	III-IV	6	S 30	295	82	1	-295	82	499	Lithic
EJOP	EJOP	B6				295	83	17	-295	83	483	Lithic
EJOP	EJOP	B6	III-IV	10	S 30	295	98	37	-295	98	463	Lithic
EJOP	EJOP	D7	II	2	B 30	295	98	98	-295	298	502	Lithic
EJOP	EJOP	B6	III-IV	2	S 30	295	100	36	-295	100	464	Lithic
EJOP INF	EJOP	D3	I	1	30	296	17	71	-296	217	129	Lithic
EJOP	EJOP	C7	IV		30	296	20	10	-296	120	590	Lithic
EJOP SUP	EJOP SUP	G3	IV	3	B 25	296	27	47	-296	527	153	Lithic
EJOP	EJOP	G7	III	2	B 30	296	83	15	-296	583	585	Lithic
EJOP SUP	EJOP SUP	H8	II	26		297	28	85	-297	628	615	Lithic
EJOP SUP	EJOP SUP	H8				297	45	10	-297	645	690	Lithic
EJOP	EJOP	B6	III-IV	2	B 30	297	68	15	-297	68	485	Lithic
EJOP	EJOP	B6	III-IV	3	B 30	297	78	13	-297	78	487	Lithic
EJOP	EJOP	B6	III-IV	5	B 30	297	78	20	-297	78	480	Lithic
EJOP	EJOP	E7	II	3	30	297	80	29	-297	380	571	Lithic
EJOP	EJOP	B6	III-IV	1	B 30	297	90	12	-297	90	488	Lithic
EJOP	EJOP	D7	II	4	B 30	297	90	65	-297	290	535	Lithic
EJOP SUP	EJOP SUP	E7	I	1	B 29	298	34	86	-298	334	514	Lithic
EJOP	EJOP	D6	IV	2	30	298	41	2	-298	241	498	Lithic
EJOP	EJOP	F7	III		30 -31	298	62	45	-298	462	555	Lithic
EJOP	EJOP	D7	II	2	30	298	70	76	-298	270	524	Lithic
EJOP	EJOP	B6	III-IV	4	B 30	298	85	0	-298	85	500	Lithic
EJOP SUP	EJOP SUP	D7	II	3	30	298	85	87	-298	285	513	Lithic
EJOP	EJOP	B6	III-IV	6	B 30	298	88	18	-298	88	482	Lithic
EJOP	EJOP	H7	III-IV	5	30	299	14	15	-299	614	585	Lithic
EJOP	EJOP	G7				299	62	5	-299	562	595	Lithic
EJOP	EJOP	D7	I		B 30	300	10	31	-300	210	569	Lithic
EJOP	EJOP	D7	I	1	30	300	32	75	-300	232	525	Lithic
EJOP	EJOP	D7	II	7	30	300	75	69	-300	275	531	Lithic
EJOP	EJOP	D7	II	6	B 30	300	85	67	-300	285	533	Lithic
EJOP	EJOP	D7	II	8	B 30	300	90	60	-300	290	540	Lithic
EJOP SUP	EJOP SUP	H8	II	25		300	95	78	-300	695	622	Lithic
EJOP	EJOP	F7	III	10	30 - 31	300	100	38	-300	500	562	Lithic
EJOP	EJOP	C7	IV	1	S 31	301	7	46	-301	107	554	Lithic
EJOP SUP	EJOP SUP	E7				301	28	79	-301	328	521	Lithic
EJOP SUP	EJOP SUP	E7	I	1	S 31	301	32	84	-301	332	516	Lithic
EJOP SUP	EJOP SUP	H8	I	18		301	52	69	-301	652	631	Lithic
EJOP	EJOP	B7	III	2	31	301	59	10	-301	59	590	Lithic
EJOP SUP	EJOP SUP	E7	I	8	S 31	302	14	80	-302	314	520	Lithic
EJOP SUP	EJOP SUP	E7	I	5	S 31	302	17	84	-302	317	516	Lithic
EJOP SUP	EJOP SUP	E7	I	4	S 31	302	26	39	-302	326	561	Lithic
EJOP SUP	EJOP SUP	E7	I	2	S 31	302	26	73	-302	326	527	Lithic
EJOP	EJOP	F7	III	5	30 - 31	302	80	8	-302	480	592	Lithic
EJOP	EJOP	C7	I	10	B 30 - 31	303	0	65	-303	100	535	Lithic
EJOP	EJOP	C7	I	1	B 30 - S 31	303	1	62	-303	101	538	Lithic
EJOP	EJOP	C7	I	2	B 30 - 31	303	7	67	-303	107	533	Lithic
EJOP	EJOP	H7	III-IV	1	s 31	303	11	20	-303	611	580	Lithic
EJOP SUP	EJOP SUP	D7	I	3	S 34	303	20	8	-303	220	592	Lithic
EJOP	EJOP	C7	I	3	B 30 - 31	303	20	60	-303	120	540	Lithic
EJOP SUP	EJOP SUP	F7	I	12	S 31	303	34	78	-303	434	522	Lithic
EJOP SUP	EJOP SUP	E7	I	14	S 31	303	36	70	-303	336	530	Lithic
EJOP SUP	EJOP SUP	E7	I	13	S 31	303	37	76	-303	337	524	Lithic
EJOP SUP	EJOP SUP	H8	II	22		303	60	65	-303	660	635	Lithic
EJOP INF	EJOP	E7		10		304	2	73	-304	302	527	Lithic
EJOP SUP	EJOP SUP	D7	I	4	31	304	10	88	-304	210	512	Lithic
EJOP SUP	EJOP SUP	D7		2		304	18	73	-304	218	527	Lithic
EJOP SUP	EJOP SUP	E7	I	3	S 31	304	28	79	-304	328	521	Lithic
EJOP SUP	EJOP SUP	E7	I	15	S 31	304	30	70	-304	330	530	Lithic
EJOP	EJOP	D7	II	1	S 31	304	97	71	-304	297	529	Lithic
EJOP SUP	EJOP SUP	H8	II	29		304	98	75	-304	698	625	Lithic
EJOP SUP	EJOP SUP	H8				304	98	75	-304	698	625	Lithic
EJOP SUP	EJOP SUP	E7	I	11	S 31	305	0	84	-305	300	516	Lithic
EJOP	EJOP	C7	IV	2	S 31	305	11	30	-305	111	570	Lithic
EJOP	EJOP	C7	I	4	B 30 - 31	305	12	66	-305	112	534	Lithic
EJOP	EJOP	C7	I	3	B 30 - 31	305	21	76	-305	121	524	Lithic
EJOP	EJOP	F7	IV	1	31	305	22	98	-305	422	502	Lithic
EJOP SUP	EJOP SUP	E7	I	16	S 31	305	26	74	-305	326	526	Lithic
EJOP SUP	EJOP SUP	H8	II	23		305	64	65	-305	664	635	Lithic
EJOP SUP	EJOP SUP	H8	II	15		305	67	75	-305	667	625	Lithic
EJOP	EJOP	F7	I	1	B 31	306	5	92	-306	405	508	Lithic
EJOP SUP	EJOP SUP	E7	I	5	31	306	10	75	-306	310	525	Lithic
EJOP	EJOP	F7	IV	2	31	306	13	86	-306	413	514	Lithic
EJOP	EJOP	C7	I	8	B 30 - 31	306	21	56	-306	121	544	Lithic
EJOP	EJOP	C7				306	34	78	-306	134	522	Lithic
EJOP	EJOP	C7	I	6	B 30 - 31	306	35	82	-306	135	518	Lithic
EJOP SUP	EJOP SUP	E7	I	1	B 31	306	43	62	-306	343	538	Lithic
EJOP SUP	EJOP SUP	E7	I	3	31	306	48	63	-306	348	537	Lithic
EJOP	EJOP	D7	II	1	31	306	62	60	-306	262	540	Lithic
EJOP	EJOP	E7	III	1	B 31	306	64	43	-306	364	557	Lithic
EJOP	EJOP	C7	I	9	B 30 - 31	307	27	62	-307	127	538	Lithic
EJOP	EJOP	C7	II	1	B 31 - 32	307	93	57	-307	193	543	Lithic
EJOP SUP	EJOP SUP	E7				308	10	76	-308	310	524	Lithic
EJOP SUP	EJOP SUP	D7	I	5	B 31	308	18	54	-308	218	546	Lithic
EJOP SUP	EJOP SUP	D7	I	4	31	308	20	62	-308	220	538	Lithic
EJOP	EJOP	C7	II	2	B 31	308	32	31	-308	132	569	Lithic
EJOP	EJOP	C7	II	2	S 32	308	37	72	-308	137	528	Lithic
EJOP SUP	EJOP SUP	E7		11		308	42	58	-308	342	542	Lithic
EJOP SUP	EJOP SUP	F7				308	84	40	-308	484	560	Lithic
EJOP	EJOP	C7	IV	1	B 31	309	6	48	-309	106	552	Lithic
EJOP SUP	EJOP SUP	D7		6	31	309	6	67	-309	206	533	Lithic
EJOP SUP	EJOP SUP	E7	I	8	B 31	309	7	60	-309	307	540	Lithic
EJOP SUP	EJOP SUP	D7	III	1	31	309	70	50	-309	270	550	Lithic
EJOP	EJOP	C7	I	13	B 30 - 31	310	12	67	-310	112	533	Lithic
EJOP INF	EJOP INF	E7				310	45	51	-310	345	549	Lithic
EJOP SUP	EJOP SUP	E7		12		310	50	58	-310	350	542	Lithic
EJOP	EJOP	F7	IV	5	32	311	13	92	-311	413	508	Lithic
EJOP SUP	EJOP SUP	E7	I	6	S 32	311	20	58	-311	320	542	Lithic
EJOP SUP	EJOP SUP	D7		5		311	32	47	-311	232	553	Lithic
EJOP SUP	EJOP SUP	H8				311	35	53	-311	635	647	Lithic
EJOP SUP	EJOP SUP	H8	II	24		311	35	55	-311	635	645	Lithic
EJOP SUP	EJOP SUP	E7	I	4	S 32	311	50	52	-311	350	548	Lithic
EJOP	EJOP	G8				311	63	43	-311	563	657	Lithic
EJOP SUP	EJOP SUP	E7	I	8	S 32	312	0	63	-312	300	537	Lithic
EJOP SUP	EJOP SUP	E7	I	7	S 32	312	6	58	-312	306	542	Lithic
EJOP	EJOP	F7	I	2	B 31	312	7	90	-312	407	510	Lithic
EJOP	EJOP	C7	IV	3	S 32	312	17	39	-312	117	561	Lithic
EJOP SUP	EJOP SUP	D7	I	2	32	312	18	53	-312	218	547	Lithic
EJOP SUP	EJOP SUP	D7	I	1	S 32	312	23	53	-312	223	547	Lithic
EJOP	EJOP	C7	II	4	B 31 - S 32	312	58	50	-312	158	550	Lithic
EJOP	EJOP	C7	II		B 31 - 32	312	63	64	-312	163	536	Lithic
EJOP SUP	EJOP SUP	E7	I	1	S 32	313	0	65	-313	300	535	Lithic
EJOP SUP	EJOP SUP	E7				313	0	85	-313	300	515	Lithic
EJOP	EJOP	C7	IV	1	S 32	313	3	6	-313	103	594	Lithic
EJOP	EJOP	C7	IV	9	S 32	313	6	19	-313	106	581	Lithic
EJOP INF	EJOP INF	F7				313	6	80	-313	406	520	Lithic
EJOP	EJOP	G8				313	10	91	-313	510	609	Lithic
EJOP SUP	EJOP SUP	E7	IV	5	320-330	313	26	40	-313	326	560	Lithic
EJOP SUP	EJOP SUP	E7	I	5	S 32	313	30	59	-313	330	541	Lithic
EJOP	EJOP	B7	IV	2	S 31 - S 33	313	32	10	-313	32	590	Lithic
EJOP	EJOP	C7	IV	2	S 32	313	36	26	-313	136	574	Lithic
EJOP	EJOP	C7	IV	4	S 32	313	44	35	-313	144	565	Lithic
EJOP	EJOP	E7				313	57	28	-313	357	572	Lithic
EJOP	EJOP	B7	III	1	32	313	67	10	-313	67	590	Lithic
EJOP SUP	EJOP SUP	D7	IV	7	S 32	314	10	49	-314	210	551	Lithic
EJOP	EJOP	C7	IV	5	S 32	314	15	8	-314	115	592	Lithic
EJOP SUP	EJOP SUP	D7				314	16	26	-314	216	574	Lithic
EJOP	EJOP	F7	IV	7	32	314	20	75	-314	420	525	Lithic
EJOP	EJOP	B7	IV	3	S 31 - S 33	314	28	8	-314	28	592	Lithic
EJOP SUP	EJOP SUP	D7	IV	1	S 32	314	34	7	-314	234	593	Lithic
EJOP	EJOP	F7	IV	3	32	314	37	6	-314	437	594	Lithic
EJOP	EJOP	G8		8		314	41	60	-314	541	640	Lithic
EJOP SUP	EJOP SUP	D7		3	32	314	48	25	-314	248	575	Lithic
EJOP	EJOP	B7				314	52	12	-314	52	588	Lithic
EJOP	EJOP	C7	IV	8	S 32	315	18	13	-315	118	587	Lithic
EJOP SUP	EJOP SUP	E7		6	32	315	22	26	-315	322	574	Lithic
EJOP SUP	EJOP SUP	E7	I	11	32	315	29	51	-315	329	549	Lithic
EJOP	EJOP	C7	IV	7	S 32	315	33	30	-315	133	570	Lithic
EJOP	EJOP	C7				315	33	30	-315	133	570	Lithic
EJOP SUP	EJOP SUP	E7	IV	7	S 32	315	33	30	-315	333	570	Lithic
EJOP SUP	EJOP SUP	D7	IV	1	32	315	38	49	-315	238	551	Lithic
EJOP	EJOP	C7	IV	1	B 32	315	45	29	-315	145	571	Lithic
EJOP SUP	EJOP SUP	D7				315	45	60	-315	245	540	Lithic
EJOP	EJOP	C7	II	6	B 31 - S 32	315	53	52	-315	153	548	Lithic
EJOP	EJOP	B7	III	3	32	315	55	15	-315	55	585	Lithic
EJOP	EJOP	B7	III	5	32	315	63	9	-315	63	591	Lithic
EJOP SUP	EJOP SUP	H8	III	16		315	80	35	-315	680	665	Lithic
EJOP	EJOP	C7	III	1	32 - 33	315	86	32	-315	186	568	Lithic
EJOP	EJOP	B7	I-II	6	32	315	100	13	-315	100	587	Lithic
EJOP SUP	EJOP SUP	E7	IV	10	32	316	12	29	-316	312	571	Lithic
EJOP	EJOP	C7	IV	7	B 32	316	17	17	-316	117	583	Lithic
EJOP SUP	EJOP SUP	D7	IV	5	B 32	316	35	40	-316	235	560	Lithic
EJOP SUP	EJOP SUP	H8		17		316	45	10	-316	645	690	Lithic
EJOP INF	EJOP INF	F7				316	66	13	-316	466	587	Lithic
EJOP	EJOP	C7	III	2	32 - 33	316	88	40	-316	188	560	Lithic
EJOP	EJOP	C7	IV	10	B 32	317	2	34	-317	102	566	Lithic
EJOP	EJOP	F7	IV	9	32	317	4	74	-317	404	526	Lithic
EJOP SUP	EJOP SUP	E7		11	32	317	11	34	-317	311	566	Lithic
EJOP	EJOP	F7	IV	4	32	317	13	2	-317	413	598	Lithic
EJOP	EJOP	C7	IV	6	B 32	317	13	20	-317	113	580	Lithic
EJOP SUP	EJOP SUP	F8	I	4	32-33	317	18	98	-317	418	602	Lithic
EJOP SUP	EJOP SUP	E7	IV	12	32	317	20	25	-317	320	575	Lithic
EJOP SUP	EJOP SUP	E7	IV	15	32	317	25	34	-317	325	566	Lithic
EJOP SUP	EJOP SUP	E7		16		317	28	36	-317	328	564	Lithic
EJOP SUP	EJOP SUP	F8	IV	2	32	317	34	5	-317	434	695	Lithic
EJOP	EJOP	C7				317	40	30	-317	140	570	Lithic
EJOP SUP	EJOP SUP	G8				317	40	69	-317	540	631	Lithic
EJOP INF	EJOP INF	F7	III	2	B 32	317	72	94	-317	472	506	Lithic
EJOP	EJOP	E7	III	2	B 32	317	88	3	-317	388	597	Lithic
EJOP	EJOP	E7	III	1	B 32	317	95	43	-317	395	557	Lithic
EJOP SUP	EJOP SUP	E7	III			318	3	5	-318	303	595	Lithic
EJOP	EJOP	F7	I	2	B 32	318	3	80	-318	403	520	Lithic
EJOP SUP	EJOP SUP	E7		9	32	318	9	32	-318	309	568	Lithic
EJOP	EJOP	F8				318	22	85	-318	422	615	Lithic
EJOP SUP	EJOP SUP	E7	IV	16	32	318	28	36	-318	328	564	Lithic
EJOP	EJOP	C7	IV	5	B 32	318	30	23	-318	130	577	Lithic
EJOP SUP	EJOP SUP	F8	I	3	32-33	318	30	95	-318	430	605	Lithic
EJOP INF	EJOP INF	E7	I	1	32 - S 33	318	32	75	-318	332	525	Lithic
EJOP SUP	EJOP SUP	D7	IV	4	B 32	318	35	28	-318	235	572	Lithic
EJOP	EJOP	C7	IV	9	B 32	318	50	23	-318	150	577	Lithic
EJOP SUP	EJOP SUP	H8	III	34		318	68	45	-318	668	655	Lithic
EJOP	EJOP	C7	IV	3	B 32	318	79	23	-318	179	577	Lithic
EJOP	EJOP	B7	III	7	32	319	63	5	-319	63	595	Lithic
EJOP SUP	EJOP SUP	D7	IV	2	B 32	320	8	15	-320	208	585	Lithic
EJOP SUP	EJOP SUP	D7	IV	9	B 32	320	10	7	-320	210	593	Lithic
EJOP	EJOP	B7	IV	4	S 31 - S 33	320	17	10	-320	17	590	Lithic
EJOP SUP	EJOP SUP	D7	III	7	32	320	20	12	-320	220	588	Lithic
EJOP SUP	EJOP SUP	E7	IV	13	31-32	320	22	10	-320	322	590	Lithic
EJOP SUP	EJOP SUP	D7	IV	6	B 32	320	25	23	-320	225	577	Lithic
EJOP SUP	EJOP SUP	D7				320	29	9	-320	229	591	Lithic
EJOP	EJOP	E7				320	83	2	-320	383	598	Lithic
EJOP	EJOP	D8	I	3	33	321	1	77	-321	201	623	Lithic
EJOP SUP	EJOP SUP	E7	IV	6	33	321	2	22	-321	302	578	Lithic
EJOP	EJOP	F7	IV	1	33	321	5	5	-321	405	595	Lithic
EJOP SUP	EJOP SUP	E7		5	33	321	5	27	-321	305	573	Lithic
EJOP INF	EJOP INF	G8		15		321	38	56	-321	538	644	Lithic
EJOP INF	EJOP	E8	II	3	33	321	54	98	-321	354	602	Lithic
EJOP SUP	EJOP SUP	D7	III	4	S 33	321	89	7	-321	289	593	Lithic
EJOP	EJOP	C7	III	5	32 - 33	321	100	27	-321	200	573	Lithic
EJOP SUP	EJOP SUP	E7				322	17	8	-322	317	592	Lithic
EJOP SUP	EJOP SUP	F8	I	2	32-33	322	25	84	-322	425	616	Lithic
EJOP INF	EJOP INF	G7	I	3	32 - S 33	322	46	51	-322	546	549	Lithic
EJOP INF	EJOP INF	F7	III	2	S 33	322	56	4	-322	456	596	Lithic
EJOP INF	EJOP INF	F7	III	3	S 33	322	64	7	-322	464	593	Lithic
EJOP	EJOP	B7	III	1	33	322	72	4	-322	72	596	Lithic
EJOP INF	EJOP INF	F7	III	4	S 33	322	74	1	-322	474	599	Lithic
EJOP INF	EJOP	D8	II	4	33	322	90	79	-322	290	621	Lithic
EJOP	EJOP	G7	III	1	33	322	92	4	-322	592	596	Lithic
EJOP	EJOP	C7	III	6	32 - 33	322	94	15	-322	194	585	Lithic
EJOP INF	EJOP	D8	I	1	33	323	2	82	-323	202	618	Lithic
EJOP	EJOP	E8	I	1		323	5	100	-323	305	600	Lithic
EJOP SUP	EJOP SUP	C7	IV	3	S 33	323	14	10	-323	114	590	Lithic
EJOP SUP	EJOP SUP	D7		1	33	323	15	0	-323	215	600	Lithic
EJOP SUP	EJOP SUP	E7	IV	13	33	323	17	0	-323	317	600	Lithic
EJOP INF	EJOP	E8	I-II-III-IV	2	2	323	25	100	-323	325	600	Lithic
EJOP	EJOP	C7	IV	2	S 33	323	27	3	-323	127	597	Lithic
EJOP	EJOP	C7	IV	4	S 33	323	38	20	-323	138	580	Lithic
EJOP INF	EJOP INF	C7				323	74	61	-323	174	539	Lithic
EJOP INF	EJOP	D8	II	3	33	323	78	92	-323	278	608	Lithic
EJOP SUP	EJOP SUP	E7	IV	12	33	324	5	13	-324	305	587	Lithic
EJOP SUP	EJOP SUP	E7	IV	11	33	324	15	7	-324	315	593	Lithic
EJOP	EJOP	F8	I	5	B 32 - B 33	324	16	76	-324	416	624	Lithic
EJOP	EJOP	F8	I	7	B 32 - B 33	324	31	64	-324	431	636	Lithic
EJOP SUP	EJOP SUP	E7		10	33	324	44	8	-324	344	592	Lithic
EJOP	EJOP	C7				325	35	15	-325	135	585	Lithic
EJOP SUP	EJOP SUP	D7	III	5	S 33	325	55	5	-325	255	595	Lithic
EJOP INF	EJOP	D8	II	18	33	325	64	68	-325	264	632	Lithic
EJOP INF	EJOP	D8	II	7	32	325	80	69	-325	280	631	Lithic
EJOP SUP	EJOP SUP	E7	IV	15	33	326	0	13	-326	300	587	Lithic
EJOP	EJOP	F8	I	9	B 32 - B 33	326	9	68	-326	409	632	Lithic
EJOP	EJOP	F7	IV	2	33	326	17	43	-326	417	557	Lithic
EJOP	EJOP	E8		1	33	326	66	84	-326	366	616	Lithic
EJOP SUP	EJOP SUP	E7	IV	14	33	327	1	95	-327	301	505	Lithic
EJOP	EJOP	F8	I	10	B 32 - B 33	327	4	60	-327	404	640	Lithic
EJOP SUP	EJOP SUP	E7	IV	14	33	327	19	5	-327	319	595	Lithic
EJOP	EJOP	F8	I	6	B 32 - B 33	327	24	50	-327	424	650	Lithic
EJOP INF	EJOP	D8	II	2	33	327	57	88	-327	257	612	Lithic
EJOP INF	EJOP INF	E8	II	2	33	327	59	86	-327	359	614	Lithic
EJOP	EJOP	F8	I	11	B 32 - B 33	327	74	38	-327	474	662	Lithic
EJOP	EJOP	F8	I	14	B 32 - B 33	328	18	83	-328	418	617	Lithic
EJOP INF	EJOP	D8	I	8	33	328	21	94	-328	221	606	Lithic
EJOP INF	EJOP	D8	I	6	33	328	24	94	-328	224	606	Lithic
EJOP INF	EJOP INF	E7	IV	4	S 33 - B 34	328	33	50	-328	333	550	Lithic
EJOP SUP	EJOP SUP	E9	I	3		328	34	86	-328	334	714	Lithic
EJOP INF	EJOP	D8	II	6	33	328	70	90	-328	270	610	Lithic
EJOP INF	EJOP	E8	II	9	33	328	77	76	-328	377	624	Lithic
EJOP INF	EJOP	E8	II	4	33	328	82	84	-328	382	616	Lithic
EJOP	EJOP	F8	II	4	S 23	328	98	67	-328	498	633	Lithic
EJOP INF	EJOP	E8	III	8	33	328	98	83	-328	398	617	Lithic
EJOP INF	EJOP	D8	I	7	33	329	27	95	-329	227	605	Lithic
EJOP INF	EJOP	D8	I	5	33	329	29	78	-329	229	622	Lithic
EJOP	EJOP	E7	IV	1	S 33 - B 34	329	45	43	-329	345	557	Lithic
EJOP INF	EJOP	D8	I	5	33	329	73	91	-329	273	609	Lithic
EJOP INF	EJOP	D8	II	14	33	329	75	77	-329	275	623	Lithic
EJOP INF	EJOP	D8	II	12	33	329	83	93	-329	283	607	Lithic
EJOP INF	EJOP	D8	II	11	S 33	329	94	83	-329	294	617	Lithic
EJOP INF	EJOP	D8	I	2	33	330	7	66	-330	207	634	Lithic
EJOP SUP	EJOP SUP	F8	I		32-33	330	23	79	-330	423	621	Lithic
EJOP INF	EJOP	E8				330	56	81	-330	356	619	Lithic
EJOP INF	EJOP	D8	II	20	33	330	57	80	-330	257	620	Lithic
EJOP	EJOP	F8	II	5	S 33	330	65	95	-330	465	605	Lithic
EJOP INF	EJOP	D8	II	17	33	330	74	57	-330	274	643	Lithic
EJOP INF	EJOP	D8	II	10	33	330	94	78	-330	294	622	Lithic
EJOP	EJOP	F8	I	15	B 32 - B 33	331	8	68	-331	408	632	Lithic
EJOP INF	EJOP	D8	II	8	S 34	331	57	68	-331	257	632	Lithic
EJOP INF	EJOP	D8	II	1	S 34	331	70	80	-331	270	620	Lithic
EJOP	EJOP	F8	I	23	B 32 - B 33	332	10	70	-332	410	630	Lithic
EJOP INF	EJOP	D8	I		S 34	332	13	63	-332	213	637	Lithic
EJOP	EJOP	F8	I	20	B 32 - B 33	332	15	61	-332	415	639	Lithic
EJOP INF	EJOP	D8	I	2	S 34	332	17	57	-332	217	643	Lithic
EJOP	EJOP	D8				332	17	57	-332	217	643	Lithic
EJOP	EJOP	F8	I	16	B 32 - B 33	332	24	66	-332	424	634	Lithic
EJOP	EJOP	F8	I	19	B 32 - B 33	332	30	80	-332	430	620	Lithic
EJOP INF	EJOP	E8	II	1	34	332	50	77	-332	350	623	Lithic
EJOP INF	EJOP	D8	II	12	S 34	332	80	58	-332	280	642	Lithic
EJOP INF	EJOP	D8	II	6	S 34	332	81	64	-332	281	636	Lithic
EJOP INF	EJOP	D8	III	3	34	332	92	48	-332	292	652	Lithic
EJOP INF	EJOP	D8	III	4	34	332	95	48	-332	295	652	Lithic
EJOP INF	EJOP	E8	I	7	34	333	0	74	-333	300	626	Lithic
EJOP INF	EJOP	E8	I	6	34	333	3	67	-333	303	633	Lithic
EJOP INF	EJOP	D8	III	1	34	333	75	49	-333	275	651	Lithic
EJOP INF	EJOP	D8	II	4	S 34	333	87	70	-333	287	630	Lithic
EJOP INF	EJOP	D8				333	87	70	-333	287	630	Lithic
EJOP INF	EJOP	E8	I	5	34	334	7	71	-334	307	629	Lithic
EJOP INF	EJOP	E8	I	4	34	334	9	70	-334	309	630	Lithic
EJOP	EJOP	F8	I	21	B 32 - B 33	334	17	41	-334	417	659	Lithic
EJOP	EJOP	F8				334	23	72	-334	423	628	Lithic
EJOP SUP	EJOP SUP	F8	II	3	33	334	44	83	-334	444	617	Lithic
EJOP INF	EJOP	D8	II	10	S 34	334	88	75	-334	288	625	Lithic
EJOP INF	EJOP	E8				334	100	74	-334	400	626	Lithic
EJOP INF	EJOP	D8				335	25	42	-335	225	658	Lithic
EJOP INF	EJOP	D8	III	2	34	335	39	45	-335	239	655	Lithic
EJOP INF	EJOP INF	E8	II	2	B 34	335	60	73	-335	360	627	Lithic
EJOP	EJOP	E8	III	1	34	335	73	48	-335	373	652	Lithic
EJOP	EJOP	D8	IV	1		336	5	45	-336	205	655	Lithic
EJOP INF	EJOP	D8	IV	4	34	336	19	38	-336	219	662	Lithic
EJOP INF	EJOP	D8	IV	3	34	337	22	48	-337	222	652	Lithic
EJOP INF	EJOP	E8	I	8	34	337	33	87	-337	333	613	Lithic
EJOP	EJOP	F8				337	34	5	-337	434	695	Lithic
EJOP INF	EJOP	E8	I	1	34	337	48	73	-337	348	627	Lithic
EJOP INF	EJOP	E8	I	2	34	337	48	78	-337	348	622	Lithic
EJOP INF	EJOP	E8	II	5	34	337	52	66	-337	352	634	Lithic
EJOP INF	EJOP	E8	II	8		337	62	95	-337	362	605	Lithic
EJOP	EJOP	F8	II ou III	9	33	337	65	44	-337	465	656	Lithic
EJOP	EJOP	E8				337	67	48	-337	367	652	Lithic
EJOP INF	EJOP	D8	III	6	34	337	77	22	-337	277	678	Lithic
EJOP INF	EJOP	E8	II	3	34	337	80	55	-337	380	645	Lithic
EJOP INF	EJOP	D8				337	95	26	-337	295	674	Lithic
EJOP INF	EJOP	E8	I	10	34	338	10	67	-338	310	633	Lithic
EJOP INF	EJOP	D8	III	5	34	338	21	21	-338	221	679	Lithic
EJOP INF	EJOP	E8	I	11	34	338	24	69	-338	324	631	Lithic
EJOP INF	EJOP	E8	II	4	34	338	54	62	-338	354	638	Lithic
EJOP INF	EJOP INF	E8				338	55	20	-338	355	680	Lithic
EJOP	EJOP	E8	III	3	s 34	338	55	43	-338	355	657	Lithic
EJOP INF	EJOP	E8		15	34	339	20	86	-339	320	614	Lithic
EJOP INF	EJOP	D8	IV	7	34	339	36	26	-339	236	674	Lithic
EJOP INF	EJOP	D8	IV	8	34	339	36	26	-339	236	674	Lithic
EJOP INF	EJOP	E8				340	35	7	-340	335	693	Lithic
EJOP INF	EJOP	E8	I	16	34	340	40	72	-340	340	628	Lithic
EJOP	EJOP	E8	IV	4	B 34 - 35	340	47	33	-340	347	667	Lithic
EJOP	EJOP	E8	III	2	34	340	61	35	-340	361	665	Lithic
EJOP	EJOP	E8	III	6	34	340	62	40	-340	362	660	Lithic
EJOP INF	EJOP	E8	III	3	35	341	61	34	-341	361	666	Lithic
EJOP INF	EJOP	E8	III	2	35	341	73	34	-341	373	666	Lithic
EJOP INF	EJOP	E8				342	54	47	-342	354	653	Lithic
EJOP INF	EJOP	E8	IV	2	34-35	343	46	39	-343	346	661	Lithic
EJOP INF	EJOP	D8	II	1	S 35	343	74	90	-343	274	610	Lithic
EJOP INF	EJOP	E8	III	11	35	343	100	21	-343	400	679	Lithic
EJOP INF	EJOP	E7	IV	6	B 34 - 35	344	33	46	-344	333	554	Lithic
EJOP INF	EJOP	E8	IV	3	B 34 - 35	344	39	37	-344	339	663	Lithic
EJOP	EJOP	E8	I	2	S 35	344	39	52	-344	339	648	Lithic
EJOP INF	EJOP	E8	III	1	35	344	75	30	-344	375	670	Lithic
EJOP SUP	EJOP SUP	D9	I-II	3		345	17	95	-345	217	705	Lithic
EJOP INF	EJOP	E8	IV	7	B 34 - 35	345	25	47	-345	325	653	Lithic
EJOP	EJOP	E8	I	1	S 35	345	29	51	-345	329	649	Lithic
EJOP SUP	EJOP SUP	D9	I-II	1		346	41	98	-346	241	702	Lithic
EJOP INF	EJOP INF	E8	III	4	35	347	58	13	-347	358	687	Lithic
EJOP SUP	EJOP SUP	E9	I	7		349	10	94	-349	310	706	Lithic
EJOP INF	EJOP INF	G8		1		349	12	30	-349	512	670	Lithic
EJOP SUP	EJOP SUP	E9				349	17	87	-349	317	713	Lithic
EJOP SUP	EJOP SUP	E9				349	59	91	-349	359	709	Lithic
EJOP SUP	EJOP SUP	G9		3		350	27	49	-350	527	751	Lithic
EJOP	EJOP	F8	IV	5	B 34 - 35	350	39	29	-350	439	671	Lithic
EJOP	EJOP	E8				350	53	10	-350	353	690	Lithic
EJOP SUP	EJOP SUP	D9	I-II	11		350	60	78	-350	260	722	Lithic
EJOP	EJOP	D8	III	1	S 36	350	80	16	-350	280	684	Lithic
EJOP SUP	EJOP SUP	D9	I-II	8		350	99	75	-350	299	725	Lithic
EJOP SUP	EJOP SUP	E9	I	8		351	14	73	-351	314	727	Lithic
EJOP INF	EJOP	E8	I	9		351	25	70	-351	325	630	Lithic
EJOP SUP	EJOP SUP	E9	I	9		351	25	70	-351	325	730	Lithic
EJOP SUP	EJOP SUP	D9		26		352	13	63	-352	213	737	Lithic
EJOP SUP	EJOP SUP	E9	I			352	38	64	-352	338	736	Lithic
EJOP SUP	EJOP SUP	D9	I-II	23		352	42	0	-352	242	800	Lithic
EJOP INF	EJOP INF	E8	III	2	B 35 - 36	352	50	8	-352	350	692	Lithic
EJOP SUP	EJOP SUP	G9		4		353	12	38	-353	512	762	Lithic
EJOP INF	EJOP INF	F9	II	4	35 - 36	353	56	94	-353	456	706	Lithic
EJOP SUP	EJOP SUP	D9	I-II	15		354	62	61	-354	262	739	Lithic
EJOP SUP	EJOP SUP	D9	I-II	29		354	79	66	-354	279	734	Lithic
EJOP INF	EJOP INF	F9				355	60	40	-355	460	760	Lithic
EJOP SUP	EJOP SUP	E8	III			355	87	0	-355	387	700	Lithic
EJOP INF	EJOP INF	F8	IV	1	36 -S 37	356	34	28	-356	434	672	Lithic
EJOP INF	EJOP INF	F9				362	20	50	-362	420	750	Lithic
EJOP INF	EJOP INF	F9				363	76	10	-363	476	790	Lithic
EJOP INF	EJOP	F9	V	1	37	366	32	10	-366	432	790	Lithic
EJOP INF	EJOP INF	F9	III	4	37	369	67	7	-369	467	793	Lithic
EJOP SUP	EJOP SUP	G5	II	18	B 23	229	88	97	-229	588	303	Lithic
EJOP SUP	EJOP SUP	G5		8		226	31	85	-226	531	315	Lithic
EJOP SUP	EJOP SUP	G3		4		240	51	24	-240	551	176	Lithic
EJOP SUP	EJOP SUP	H4	IV	7	S 23	222	21	3	-222	621	297	Lithic
EJOP SUP	EJOP SUP	G3	IV	1	B23 S26	223	36	64	-223	536	136	Lithic
EJOP INF	EJOP SUP	D5	I-II	3	S 28	272	82	62	-272	282	338	Lithic
EJOP SUP	EJOP SUP	E5	IV	5	S 26	251	16	36	-251	316	364	Lithic
